# Supplementary material for: Biological age threshold is associated with symptomatic knee osteoarthritis risk in chinese adults: Insights from machine learning analysis of a national cohort
Source: PLoS One. 2025 Dec 17;20(12):e0335250. doi: 10.1371/journal.pone.0335250 (PMC12711007; doi:10.1371/journal.pone.0335250)
Supplement: S1 Table — (XLSX) [file pone.0335250.s010.xlsx]

## Sheet: Sheet1
S1 Table . Detailed 5-fold cross-validation performance metrics of the XGBoost model.
ModelName	Accuracy	Prevalence	Recall	F1-Score	MCC	AUROC	Presicion	Specificity	FNR	FPR
XGB_1TEST	0.8438	0.5331	0.9014	0.8602	0.6877	0.9154	0.8225	0.7779	0.0986	0.2221
XGB_2TEST	0.8383	0.5476	0.8842	0.8569	0.6732	0.9169	0.8313	0.7828	0.1158	0.2172
XGB_3TEST	0.8261	0.5376	0.8888	0.846	0.6513	0.9022	0.8072	0.7532	0.1112	0.2468
XGB_4TEST	0.8424	0.5362	0.9063	0.8605	0.6851	0.9082	0.8191	0.7686	0.0938	0.2314
XGB_5TEST	0.8333	0.5498	0.897	0.8555	0.6636	0.91	0.8176	0.7555	0.103	0.2445
mean_scores	0.8368	0.5409	0.8955	0.8558	0.6722	0.9106	0.8195	0.7676	0.1045	0.2324
