# Supplementary material for: Biological age threshold is associated with symptomatic knee osteoarthritis risk in chinese adults: Insights from machine learning analysis of a national cohort
Source: PLoS One. 2025 Dec 17;20(12):e0335250. doi: 10.1371/journal.pone.0335250 (PMC12711007; doi:10.1371/journal.pone.0335250)
Supplement: S1 Data — (XLSX) [file pone.0335250.s011.xlsx]

## Sheet: Sheet
wave	iyear	sex	marital_status	education	residence_place	doctor_diagnose_hypertension	doctor_diagnose_dyslipidemia	doctor_diagnose_diabetes	doctor_diagnose_cancer	doctor_diagnose_heart_disease	position_knees	smoke	drink	MET	bmi_kg.m2	Arthritis	Biological Age
2015	2015	male	married with spouse present	high school	urban	no	yes	no	no	no	NA	still smoke	>1m,NA	NA	NA	NA	NA
2015	2015	female	married with spouse present	high school	urban	no	no	no	no	no	no	never smoke	>1m,NA	9198.0	NA	NA	NA
2015	2015	female	widowed	middle school	urban	no	yes	yes	no	no	no	never smoke	no,no	1732.5	19.5398100803506	NA	88.389469373936
2015	2015	male	married with spouse present	middle school	urban	no	no	no	no	no	NA	never smoke	no,<1m	NA	NA	NA	NA
2015	2015	female	married with spouse present	middle school	urban	no	yes	no	no	yes	yes	never smoke	no,no	3832.5	NA	NA	NA
2015	2015	male	widowed	primary school	urban	yes	no	no	no	yes	no	former, now quit	no,>1m	NA	26.7769242771727	NA	NA
2015	2015	female	widowed	middle school	urban	no	no	no	no	no	no	still smoke	no,no	NA	21.9115526357955	NA	81.095107681035
2015	2015	male	married with spouse present	middle school	urban	yes	yes	no	no	no	no	never smoke	no,no	1732.5	26.986001011975	NA	63.2849278903952
2015	2015	female	married with spouse present	middle school	urban	no	no	no	no	no	NA	never smoke	no,no	NA	22.5591715976331	NA	53.3084983259033
2015	2015	female	widowed	illiterate	urban	no	no	no	no	no	no	never smoke	no,no	NA	NA	NA	NA
2015	2015	female	widowed	middle school	urban	no	no	no	no	no	no	still smoke	no,no	1188.0	24.5121868825607	NA	NA
2015	2015	male	married with spouse present	middle school	urban	no	no	no	no	no	yes	still smoke	no,no	NA	NA	NA	NA
2015	2015	female	married with spouse present	middle school	urban	yes	yes	no	no	yes	no	never smoke	no,no	NA	NA	NA	NA
2015	2015	female	widowed	middle school	urban	yes	no	yes	no	no	no	never smoke	no,no	NA	NA	NA	NA
2015	2015	male	married with spouse present	high school	urban	no	no	no	no	no	no	former, now quit	>1m,NA	1732.5	NA	NA	NA
2015	2015	female	married with spouse present	middle school	urban	no	no	yes	no	no	no	never smoke	no,no	1732.5	NA	NA	NA
2015	2015	male	married with spouse present	middle school	urban	no	no	no	no	no	no	never smoke	no,no	300.0	23.8062283737024	NA	NA
2015	2015	female	married with spouse present	illiterate	urban	no	no	no	no	no	NA	never smoke	no,no	NA	NA	NA	NA
2015	2015	male	married with spouse present	high school	urban	no	no	yes	no	no	no	still smoke	<1m,<1m	NA	NA	NA	NA
2015	2015	female	married with spouse present	vocational school	urban	no	no	no	no	no	no	never smoke	no,no	NA	NA	NA	NA
2015	2015	male	married with spouse present	middle school	urban	no	yes	no	no	yes	no	former, now quit	<1m,<1m	NA	NA	NA	NA
2015	2015	female	married with spouse present	middle school	urban	yes	yes	yes	no	yes	no	never smoke	no,no	NA	NA	NA	NA
2015	2015	male	married with spouse present	high school	urban	yes	yes	no	no	no	no	never smoke	no,no	5932.5	53.3148308342945	NA	NA
2015	2015	female	married with spouse present	high school	urban	no	no	no	no	yes	no	never smoke	no,no	1732.5	22.7820073517243	NA	NA
2015	2015	male	divorced	high school	urban	yes	no	no	no	no	no	still smoke	>1m,NA	NA	NA	NA	NA
2015	2015	female	married with spouse present	illiterate	urban	yes	no	no	no	no	no	never smoke	no,no	NA	22.3278998213768	NA	NA
2015	2015	male	married with spouse present	primary school	urban	no	no	no	no	no	no	former, now quit	no,no	NA	25.8449101246313	NA	NA
2015	2015	female	divorced	NA	urban	NA	NA	NA	NA	NA	no	never smoke	no,no	6772.5	21.9146960197741	NA	45.9657276099811
2015	2015	female	married with spouse present	NA	urban	NA	NA	NA	NA	NA	no	never smoke	>1m,NA	1732.5	23.1283774292869	NA	NA
2015	2015	male	married with spouse present	NA	urban	NA	NA	NA	NA	NA	no	former, now quit	<1m,no	1732.5	26.8288071331191	NA	80.3102356190234
2015	2015	male	married with spouse present	NA	urban	NA	NA	NA	NA	NA	no	still smoke	<1m,<1m	3832.5	23.1959300264799	NA	NA
2015	2015	female	married with spouse present	NA	urban	NA	NA	NA	NA	NA	no	never smoke	no,no	3832.5	21.5088908301039	NA	NA
2015	2015	female	widowed	middle school	urban	no	yes	yes	no	no	no	never smoke	no,no	NA	22.2519368371628	NA	NA
2015	2015	male	married with spouse present	high school	urban	yes	no	no	no	yes	no	never smoke	<1m,<1m	1246.5	24.2457581562623	NA	78.9110147862244
2015	2015	female	married with spouse present	middle school	urban	yes	no	yes	no	yes	no	never smoke	<1m,<1m	1732.5	24.477764962194	NA	71.7810117490454
2015	2015	male	married with spouse present	bachelor's degree	urban	no	no	no	no	no	no	still smoke	<1m,>1m	NA	27.5630922546793	NA	66.946124426703
2015	2015	female	married with spouse present	bachelor's degree	urban	yes	no	no	no	no	no	never smoke	no,no	NA	28.7748411123725	NA	77.4496961947101
2015	2015	female	married with spouse present	bachelor's degree	urban	no	yes	no	no	no	no	never smoke	no,no	3090.0	18.75	no	NA
2015	2015	male	married with spouse present	high school	urban	yes	no	no	no	no	no	never smoke	>1m,NA	1732.5	21.2442632457379	no	NA
2015	2015	female	married with spouse present	high school	urban	no	no	no	no	no	no	never smoke	>1m,NA	4158.0	23.632271468144	no	NA
2015	2015	female	married with spouse present	high school	urban	no	yes	no	no	no	NA	never smoke	no,no	NA	27.0422127679618	no	51.6143124095013
2015	2015	male	married with spouse present	high school	urban	no	yes	no	no	no	NA	never smoke	>1m,NA	NA	NA	no	NA
2015	2015	male	married with spouse present	master's degree	urban	no	no	no	no	no	no	never smoke	<1m,<1m	14238.0	26.6656788017198	NA	NA
2015	2015	female	married with spouse present	college	urban	no	no	no	no	no	no	never smoke	no,no	742.5	22.9201101928375	NA	NA
2015	2015	female	married with spouse present	primary school	urban	yes	no	no	no	yes	no	never smoke	no,no	NA	NA	NA	NA
2015	2015	male	married with spouse present	primary school	urban	yes	no	no	no	no	NA	never smoke	no,no	NA	NA	NA	NA
2015	2015	male	married with spouse present	vocational school	urban	no	yes	no	no	no	no	former, now quit	no,<1m	1732.5	NA	NA	NA
2015	2015	female	married with spouse present	college	urban	yes	yes	yes	no	no	no	never smoke	no,no	4158.0	NA	NA	NA
2015	2015	male	married with spouse present	middle school	urban	no	no	no	no	yes	no	still smoke	no,no	NA	NA	NA	NA
2015	2015	female	married with spouse present	primary school	urban	yes	no	no	no	no	no	still smoke	no,no	NA	NA	NA	NA
2015	2015	male	married with spouse present	vocational school	urban	no	no	no	no	no	no	still smoke	>1m,NA	1846.5	NA	NA	NA
2015	2015	female	married with spouse present	vocational school	urban	yes	no	no	no	yes	NA	never smoke	no,no	NA	NA	NA	NA
2015	2015	male	married with spouse present	middle school	urban	no	no	yes	no	no	NA	still smoke	>1m,NA	NA	NA	NA	NA
2015	2015	female	married with spouse present	vocational school	urban	yes	no	no	no	no	NA	never smoke	<1m,no	NA	NA	NA	NA
2015	2015	male	married with spouse present	middle school	urban	NA	NA	NA	NA	NA	NA	NA	NA	NA	NA	NA	NA
2015	2015	male	married with spouse present	college	urban	yes	yes	no	no	yes	no	former, now quit	no,no	1732.5	23.2816326530612	NA	NA
2015	2015	female	married with spouse present	primary school	urban	no	yes	no	yes	no	no	never smoke	no,no	5386.5	24.1217490460945	NA	NA
2015	2015	female	married with spouse present	high school	urban	yes	yes	no	yes	no	no	never smoke	no,no	1732.5	NA	NA	NA
2015	2015	male	married with spouse present	bachelor's degree	urban	yes	yes	yes	no	no	no	never smoke	no,<1m	1732.5	NA	NA	NA
2015	2015	female	widowed	NA	urban	NA	NA	NA	NA	NA	NA	former, now quit	<1m,<1m	NA	NA	NA	NA
2015	2015	male	married with spouse present	primary school	urban	no	no	no	no	no	no	still smoke	>1m,NA	1732.5	NA	NA	NA
2015	2015	female	married with spouse present	middle school	urban	no	no	no	no	no	no	never smoke	no,no	1732.5	NA	NA	NA
2015	2015	female	married with spouse present	college	urban	yes	yes	yes	no	yes	no	never smoke	no,no	1732.5	NA	NA	NA
2015	2015	male	married with spouse present	vocational school	urban	no	no	no	no	no	NA	former, now quit	no,>1m	NA	NA	NA	NA
2015	2015	male	married with spouse present	college	urban	no	yes	no	no	no	NA	never smoke	<1m,no	NA	NA	NA	NA
2015	2015	female	married with spouse present	college	urban	yes	yes	yes	no	yes	yes	never smoke	no,<1m	1732.5	22.347724676032	NA	70.6684142533903
2015	2015	male	married with spouse present	college	urban	yes	yes	no	no	yes	no	still smoke	>1m,NA	NA	22.6537838524554	NA	67.6813030704093
2015	2015	female	married with spouse present	vocational school	urban	no	yes	no	no	no	no	never smoke	<1m,<1m	NA	NA	NA	NA
2015	2015	female	married with spouse present	high school	urban	no	no	no	no	no	no	never smoke	no,no	8152.5	NA	NA	NA
2015	2015	female	married with spouse present	high school	urban	no	yes	no	no	yes	yes	never smoke	no,no	11242.5	NA	NA	NA
2015	2015	male	married with spouse present	primary school	urban	no	no	yes	yes	yes	no	still smoke	no,no	NA	NA	NA	NA
2015	2015	female	married with spouse present	primary school	urban	yes	yes	no	no	yes	no	never smoke	<1m,no	NA	26.4855397496689	NA	62.5766574882043
2015	2015	male	married with spouse present	bachelor's degree	urban	yes	yes	no	no	yes	no	never smoke	>1m,NA	148.5	28.1204935106553	NA	NA
2015	2015	female	married with spouse present	middle school	urban	no	no	yes	no	no	no	never smoke	<1m,no	2100.0	33.8266352234174	NA	NA
2015	2015	male	married with spouse present	primary school	urban	no	no	no	no	no	no	former, now quit	<1m,>1m	4158.0	NA	NA	NA
2015	2015	female	married with spouse present	middle school	urban	no	no	no	no	no	no	never smoke	no,no	1590.0	NA	NA	NA
2015	2015	male	married with spouse present	college	urban	yes	yes	no	no	yes	no	never smoke	>1m,NA	NA	28.6966906759734	NA	67.0069157892586
2015	2015	female	married with spouse present	high school	urban	yes	yes	yes	no	no	no	never smoke	<1m,no	NA	21.9436464383622	NA	63.0028388118135
2015	2015	female	married but not living with spouse temporarily for reasons such as work	high school	urban	no	no	no	no	no	no	never smoke	no,no	1732.5	NA	NA	NA
2015	2015	male	married with spouse present	middle school	urban	NA	NA	NA	NA	NA	yes	still smoke	no,no	495.0	20.6074668335908	NA	NA
2015	2015	female	married with spouse present	middle school	urban	NA	NA	NA	NA	NA	no	never smoke	no,no	5544.0	23.8739919061345	NA	NA
2015	2015	female	married with spouse present	illiterate	urban	yes	no	yes	no	no	no	never smoke	no,no	NA	23.9034164292579	NA	NA
2015	2015	male	married with spouse present	middle school	urban	no	no	no	no	no	no	still smoke	>1m,NA	NA	25.4934331867119	NA	57.6139454280345
2015	2015	male	married with spouse present	did not finish primary school	urban	no	no	no	no	no	NA	former, now quit	no,<1m	NA	NA	NA	NA
2015	2015	female	married with spouse present	did not finish primary school	urban	no	no	no	no	no	no	never smoke	no,no	NA	21.8513476406998	NA	60.2096320136339
2015	2015	female	married with spouse present	high school	urban	yes	yes	no	no	no	no	never smoke	no,no	NA	NA	no	NA
2015	2015	male	married with spouse present	high school	urban	no	no	no	no	no	no	never smoke	>1m,NA	NA	NA	NA	NA
2015	2015	female	married with spouse present	middle school	urban	yes	no	no	no	no	no	never smoke	no,<1m	NA	NA	NA	NA
2015	2015	male	married with spouse present	did not finish primary school	urban	yes	yes	no	no	no	no	former, now quit	no,>1m	6762.0	29.0174471992654	NA	68.3877478469529
2015	2015	female	married with spouse present	illiterate	urban	no	no	no	no	no	no	still smoke	no,no	11812.5	19.8486783049941	NA	NA
2015	2015	male	married with spouse present	college	urban	yes	yes	no	no	no	no	still smoke	>1m,NA	NA	30.5484150937588	NA	49.5341027702461
2015	2015	female	married with spouse present	illiterate	urban	no	no	no	no	no	no	still smoke	no,no	NA	23.4705307253527	NA	62.0038769996177
2015	2015	male	married with spouse present	middle school	urban	no	no	no	no	no	NA	still smoke	no,no	NA	NA	NA	NA
2015	2015	male	married with spouse present	primary school	urban	no	no	no	no	no	no	former, now quit	>1m,NA	5040.0	25.901154515455	NA	63.9803757401945
2015	2015	female	married with spouse present	illiterate	urban	yes	no	no	no	no	no	former, now quit	no,no	NA	21.8856711758721	NA	65.3525586245002
2015	2015	male	married with spouse present	middle school	urban	no	no	no	no	no	no	still smoke	>1m,NA	17332.5	22.5183422132937	NA	51.9308691499867
2015	2015	female	married with spouse present	high school	urban	no	no	no	no	no	no	never smoke	no,no	5535.0	25.2601920256505	NA	51.5184876064667
2015	2015	female	widowed	illiterate	urban	yes	no	yes	no	yes	no	still smoke	no,no	4158.0	27.7528774785758	NA	81.8482969009961
2015	2015	male	married with spouse present	primary school	urban	no	no	yes	no	no	no	never smoke	>1m,NA	NA	25.5400345318153	NA	70.2732721231002
2015	2015	female	married with spouse present	illiterate	urban	no	no	no	no	no	no	still smoke	<1m,no	NA	24.7838561773762	NA	66.6722733819847
2015	2015	male	married with spouse present	illiterate	urban	yes	no	no	no	no	no	still smoke	>1m,NA	NA	NA	NA	NA
2015	2015	female	married but not living with spouse temporarily for reasons such as work	primary school	urban	no	no	no	no	no	no	still smoke	no,no	NA	28.4848427052059	NA	51.3951844783294
2015	2015	male	married with spouse present	did not finish primary school	urban	yes	yes	yes	no	yes	no	former, now quit	no,>1m	NA	24.5869317535353	NA	72.510561907783
2015	2015	female	married with spouse present	illiterate	urban	yes	no	yes	no	yes	no	never smoke	no,no	NA	NA	NA	NA
2015	2015	female	married with spouse present	illiterate	urban	no	no	no	no	no	no	never smoke	no,no	NA	NA	NA	NA
2015	2015	male	married with spouse present	college	urban	yes	no	yes	no	no	NA	still smoke	>1m,NA	NA	NA	NA	NA
2015	2015	female	married with spouse present	college	urban	no	no	no	no	no	no	never smoke	no,no	1732.5	23.9587923863108	NA	47.2481120649847
2015	2015	male	married with spouse present	NA	urban	NA	NA	NA	NA	NA	NA	still smoke	>1m,NA	NA	NA	NA	NA
2015	2015	female	married with spouse present	NA	urban	NA	NA	NA	NA	NA	no	still smoke	no,no	NA	NA	NA	NA
2015	2015	female	married with spouse present	high school	urban	no	no	no	no	no	no	never smoke	>1m,no	NA	24.6820546855454	NA	45.7899470987831
2015	2015	male	married with spouse present	primary school	urban	yes	yes	no	no	no	no	former, now quit	>1m,NA	6868.5	29.8264913850517	NA	61.6957898125384
2015	2015	female	married with spouse present	primary school	urban	no	no	no	no	no	no	still smoke	no,no	5040.0	17.5096610923019	NA	56.0589851421363
2015	2015	male	married with spouse present	primary school	urban	yes	no	no	no	no	no	former, now quit	>1m,NA	2332.5	NA	NA	NA
2015	2015	female	married with spouse present	did not finish primary school	urban	yes	no	no	no	no	NA	never smoke	no,no	NA	NA	NA	NA
2015	2015	male	married with spouse present	NA	urban	NA	NA	NA	NA	NA	no	never smoke	no,no	NA	NA	NA	NA
2015	2015	female	married with spouse present	NA	urban	NA	NA	NA	NA	NA	no	never smoke	no,no	NA	22.6492451910159	NA	47.4678280796428
2015	2015	female	widowed	illiterate	urban	no	no	no	no	no	no	never smoke	no,no	6258.0	NA	NA	NA
2015	2015	female	widowed	illiterate	urban	yes	no	no	no	yes	yes	still smoke	>1m,NA	NA	28.8397626167095	NA	75.4495937954257
2015	2015	male	married with spouse present	NA	urban	NA	NA	NA	NA	NA	no	still smoke	>1m,NA	2932.5	NA	NA	NA
2015	2015	female	married with spouse present	NA	urban	NA	NA	NA	NA	NA	no	never smoke	no,no	3832.5	NA	NA	NA
2015	2015	male	married with spouse present	NA	urban	NA	NA	NA	NA	NA	no	never smoke	no,no	13786.5	NA	NA	NA
2015	2015	female	married with spouse present	NA	urban	NA	NA	NA	NA	NA	no	never smoke	no,no	NA	NA	NA	NA
2015	2015	male	married with spouse present	high school	urban	NA	NA	NA	NA	NA	no	still smoke	>1m,NA	NA	26.3116563963748	NA	47.3288433381606
2015	2015	female	married with spouse present	middle school	urban	NA	NA	NA	NA	NA	yes	never smoke	no,no	NA	26.4392766097421	NA	43.7904231916457
2015	2015	male	married with spouse present	primary school	urban	no	no	no	no	no	no	never smoke	>1m,NA	6826.5	30.4580070029291	NA	60.1645989723832
2015	2015	female	married with spouse present	did not finish primary school	urban	yes	yes	no	no	yes	yes	still smoke	no,no	NA	37.5557219261804	NA	66.2480150921887
2015	2015	male	married with spouse present	primary school	urban	no	no	no	no	no	NA	never smoke	>1m,NA	NA	28.328116380776	NA	56.2696988898109
2015	2015	female	married with spouse present	middle school	urban	no	no	no	no	no	no	never smoke	no,no	NA	29.6858394364784	NA	57.6720411139669
2015	2015	female	married with spouse present	illiterate	urban	NA	NA	NA	NA	NA	no	never smoke	no,no	3832.5	24.9723898102427	NA	NA
2015	2015	male	married with spouse present	did not finish primary school	urban	no	no	no	no	no	no	former, now quit	>1m,NA	2152.5	NA	NA	NA
2015	2015	female	married with spouse present	middle school	urban	no	no	yes	no	no	no	former, now quit	no,no	1732.5	23.1760362874926	NA	NA
2015	2015	male	married with spouse present	middle school	urban	yes	no	no	no	no	no	former, now quit	>1m,NA	5544.0	NA	NA	NA
2015	2015	female	married with spouse present	middle school	urban	no	no	yes	no	no	no	never smoke	no,no	2932.5	23.146799267072	NA	55.9437182509905
2015	2015	male	married with spouse present	primary school	urban	yes	no	no	no	no	no	still smoke	>1m,NA	NA	NA	NA	NA
2015	2015	female	married with spouse present	did not finish primary school	urban	no	no	yes	no	no	yes	former, now quit	no,no	NA	23.9451618573009	NA	60.7546502014798
2015	2015	male	married with spouse present	NA	urban	NA	NA	NA	NA	NA	no	still smoke	<1m,<1m	24318.0	NA	NA	NA
2015	2015	female	married with spouse present	NA	urban	NA	NA	NA	NA	NA	NA	never smoke	no,no	24024.0	NA	NA	NA
2015	2015	male	married with spouse present	primary school	urban	no	no	no	no	no	no	still smoke	no,no	3832.5	NA	NA	NA
2015	2015	female	married with spouse present	middle school	urban	no	no	no	no	no	no	still smoke	no,no	6772.5	NA	NA	NA
2015	2015	male	married with spouse present	middle school	urban	yes	yes	no	no	yes	no	former, now quit	no,no	NA	27.1207997830336	NA	75.9851962127194
2015	2015	female	married with spouse present	illiterate	urban	yes	yes	no	no	yes	NA	former, now quit	no,no	NA	27.073195090246	NA	79.161747329694
2015	2015	male	married with spouse present	did not finish primary school	urban	yes	no	no	no	yes	no	never smoke	>1m,NA	4200.0	30.2286543084319	NA	NA
2015	2015	female	married with spouse present	did not finish primary school	urban	yes	yes	no	yes	yes	no	former, now quit	no,no	990.0	24.0579771003051	NA	73.5922440775586
2015	2015	male	married with spouse present	did not finish primary school	urban	yes	no	no	no	yes	NA	former, now quit	no,>1m	NA	NA	NA	NA
2015	2015	female	married with spouse present	did not finish primary school	urban	yes	yes	no	no	yes	no	still smoke	no,no	6720.0	NA	NA	NA
2015	2015	male	married with spouse present	primary school	urban	no	no	no	no	no	NA	still smoke	no,no	NA	32.4382716049383	NA	61.4015750179622
2015	2015	female	married with spouse present	primary school	urban	yes	no	no	no	no	no	never smoke	no,no	NA	22.4764899408973	NA	53.9403464796938
2015	2015	male	married but not living with spouse temporarily for reasons such as work	primary school	urban	no	no	no	no	no	no	still smoke	>1m,NA	6720.0	NA	no	NA
2015	2015	female	married with spouse present	illiterate	urban	no	yes	yes	no	no	NA	never smoke	no,no	5964.0	NA	no	NA
2015	2015	female	widowed	high school	urban	yes	yes	no	no	no	no	never smoke	no,no	NA	NA	NA	NA
2015	2015	male	married with spouse present	primary school	urban	NA	NA	NA	NA	NA	NA	never smoke	no,no	420.0	NA	NA	NA
2015	2015	female	married with spouse present	middle school	urban	no	yes	no	no	no	yes	still smoke	no,no	6030.0	NA	NA	NA
2015	2015	female	married but not living with spouse temporarily for reasons such as work	middle school	urban	no	no	no	no	no	no	never smoke	<1m,<1m	NA	32.8078943995899	NA	NA
2015	2015	male	married but not living with spouse temporarily for reasons such as work	middle school	urban	no	no	no	no	no	NA	still smoke	>1m,NA	NA	NA	NA	NA
2015	2015	female	widowed	high school	urban	no	no	no	no	no	no	never smoke	no,no	NA	NA	NA	NA
2015	2015	male	married with spouse present	NA	urban	NA	NA	NA	NA	NA	no	still smoke	>1m,NA	2347.5	24.9214677909172	NA	50.3794871622939
2015	2015	female	married with spouse present	NA	urban	NA	NA	NA	NA	NA	no	never smoke	<1m,no	742.5	22.8009719052854	NA	NA
2015	2015	female	married with spouse present	high school	urban	no	no	no	no	no	no	never smoke	no,<1m	4158.0	NA	NA	NA
2015	2015	male	married with spouse present	middle school	urban	no	no	no	no	no	no	still smoke	no,>1m	3832.5	NA	NA	NA
2015	2015	male	widowed	did not finish primary school	urban	no	no	no	yes	NA	no	still smoke	no,no	NA	24.4899422711463	NA	81.6029989850412
2015	2015	male	married with spouse present	high school	urban	no	no	no	no	no	no	never smoke	no,no	NA	22.3907678908405	NA	NA
2015	2015	female	married with spouse present	middle school	urban	yes	no	no	no	no	no	never smoke	no,no	NA	24.6059207996924	NA	NA
2015	2015	female	married with spouse present	high school	urban	no	no	no	no	no	no	never smoke	no,no	NA	NA	NA	NA
2015	2015	male	married with spouse present	high school	urban	no	no	no	no	no	NA	never smoke	no,no	NA	NA	NA	NA
2015	2015	female	widowed	illiterate	urban	yes	no	yes	no	no	no	never smoke	no,no	NA	25.3135267712527	NA	83.2951211293491
2015	2015	female	widowed	did not finish primary school	urban	no	no	no	no	no	no	never smoke	no,no	4158.0	19.984998812095	NA	73.9663796387254
2015	2015	male	separated	bachelor's degree	urban	no	no	no	no	no	no	still smoke	>1m,NA	2152.5	NA	NA	NA
2015	2015	male	married with spouse present	college	urban	no	yes	no	no	no	no	never smoke	>1m,NA	1732.5	NA	NA	NA
2015	2015	female	married with spouse present	bachelor's degree	urban	NA	NA	NA	NA	NA	no	never smoke	no,no	1732.5	NA	NA	NA
2015	2015	female	married with spouse present	vocational school	urban	yes	yes	yes	no	yes	yes	never smoke	no,no	1732.5	22.9402141582391	NA	70.8357899325666
2015	2015	male	married with spouse present	middle school	urban	no	yes	no	no	no	NA	former, now quit	<1m,<1m	1732.5	26.0381202075458	NA	NA
2015	2015	male	married with spouse present	high school	urban	yes	yes	yes	no	no	NA	still smoke	no,no	NA	NA	no	NA
2015	2015	female	married with spouse present	vocational school	urban	no	no	no	no	no	NA	never smoke	no,no	2100.0	22.5184292419141	no	40.5975067370646
2015	2015	female	married with spouse present	high school	urban	no	yes	no	no	no	no	never smoke	no,<1m	3832.5	26.39801313892	NA	44.6788558586104
2015	2015	male	married with spouse present	NA	urban	NA	NA	NA	NA	NA	NA	still smoke	>1m,NA	NA	NA	NA	NA
2015	2015	female	widowed	middle school	urban	no	no	no	no	no	no	never smoke	no,no	NA	23.3376844270401	NA	67.2116075383173
2015	2015	male	married with spouse present	high school	urban	yes	no	no	no	no	yes	never smoke	>1m,NA	12264.0	NA	yes	NA
2015	2015	male	married but not living with spouse temporarily for reasons such as work	primary school	urban	no	no	no	no	no	NA	former, now quit	no,no	NA	NA	NA	NA
2015	2015	female	married but not living with spouse temporarily for reasons such as work	primary school	urban	NA	NA	NA	NA	NA	NA	still smoke	no,no	NA	NA	NA	NA
2015	2015	male	married with spouse present	middle school	urban	NA	NA	NA	NA	NA	no	never smoke	no,>1m	240.0	25.3206055543798	NA	72.7942481176162
2015	2015	female	married with spouse present	primary school	urban	no	yes	no	no	yes	no	never smoke	<1m,no	6744.0	25.3459986130464	NA	65.872957751714
2015	2015	female	married with spouse present	college	urban	NA	NA	NA	NA	NA	NA	NA	NA	NA	NA	NA	NA
2015	2015	male	married with spouse present	high school	urban	no	no	no	no	no	no	still smoke	no,no	1782.0	20.4844290657439	NA	NA
2015	2015	female	married with spouse present	high school	urban	no	no	no	no	no	no	never smoke	no,no	1732.5	27.842056932966	NA	NA
2015	2015	male	married with spouse present	did not finish primary school	urban	yes	no	no	no	no	no	former, now quit	no,no	4158.0	NA	NA	NA
2015	2015	female	married with spouse present	did not finish primary school	urban	no	no	no	no	yes	no	never smoke	no,no	1732.5	NA	NA	NA
2015	2015	female	widowed	illiterate	urban	no	no	no	no	no	no	never smoke	no,no	1732.5	NA	yes	NA
2015	2015	male	married with spouse present	vocational school	urban	no	no	no	no	no	NA	former, now quit	>1m,NA	1732.5	24.9230623965885	NA	59.4047605974385
2015	2015	female	married with spouse present	middle school	urban	no	no	no	no	no	NA	never smoke	no,no	742.5	NA	NA	NA
2015	2015	male	married with spouse present	NA	urban	NA	NA	NA	NA	NA	no	still smoke	>1m,NA	1732.5	NA	NA	NA
2015	2015	male	married with spouse present	college	urban	no	no	no	no	no	no	never smoke	<1m,<1m	1972.5	27.2173029467267	NA	55.0665553334437
2015	2015	female	married with spouse present	college	urban	no	no	no	no	yes	no	never smoke	no,no	3832.5	29.6346958122726	NA	51.8660005317478
2015	2015	female	married with spouse present	high school	urban	no	no	no	no	no	no	never smoke	no,no	NA	NA	NA	53.5945412326375
2015	2015	male	married with spouse present	high school	urban	no	no	no	no	no	no	still smoke	>1m,NA	NA	NA	NA	NA
2015	2015	female	married with spouse present	high school	urban	yes	yes	no	no	no	NA	never smoke	no,no	NA	NA	NA	NA
2015	2015	male	married with spouse present	middle school	urban	no	no	no	no	no	no	still smoke	no,no	NA	26.5149387283423	NA	NA
2015	2015	male	married with spouse present	middle school	urban	yes	no	no	no	no	no	still smoke	>1m,NA	1732.5	25.3391460220499	NA	58.3062751529482
2015	2015	female	married with spouse present	middle school	urban	no	no	no	no	no	no	never smoke	no,no	1732.5	22.739896432405	NA	44.9519234946752
2015	2015	female	married with spouse present	high school	urban	no	no	no	no	no	no	never smoke	no,no	NA	NA	NA	45.9691861811158
2015	2015	male	married with spouse present	middle school	urban	no	no	no	no	no	NA	former, now quit	no,no	NA	NA	NA	NA
2015	2015	female	married with spouse present	middle school	urban	no	no	no	no	no	no	never smoke	no,no	NA	25.1937198263621	NA	55.4232170039336
2015	2015	male	married with spouse present	middle school	urban	NA	NA	NA	NA	NA	no	still smoke	>1m,NA	NA	NA	NA	NA
2015	2015	male	married with spouse present	bachelor's degree	urban	no	no	no	no	no	no	never smoke	>1m,no	NA	NA	NA	NA
2015	2015	male	widowed	middle school	urban	no	no	yes	yes	no	no	never smoke	<1m,no	4158.0	NA	NA	NA
2015	2015	female	married with spouse present	middle school	urban	no	yes	yes	no	no	no	never smoke	no,no	NA	NA	NA	NA
2015	2015	male	married with spouse present	high school	urban	yes	yes	yes	no	no	NA	still smoke	<1m,>1m	NA	NA	NA	NA
2015	2015	female	widowed	illiterate	urban	no	no	no	no	no	no	never smoke	no,no	1732.5	23.1994459833795	NA	61.0880040572584
2015	2015	female	married with spouse present	high school	urban	no	no	no	no	no	no	never smoke	no,no	2100.0	29.0234375	NA	44.8056486657665
2015	2015	male	married with spouse present	middle school	urban	no	no	no	no	no	no	never smoke	>1m,NA	5544.0	24.7426411850453	NA	48.2799617983985
2015	2015	male	married with spouse present	NA	urban	NA	NA	NA	NA	NA	NA	still smoke	<1m,<1m	NA	NA	NA	NA
2015	2015	female	married with spouse present	NA	urban	NA	NA	NA	NA	NA	no	never smoke	no,no	1732.5	NA	NA	NA
2015	2015	male	married with spouse present	high school	urban	NA	NA	NA	NA	NA	no	never smoke	<1m,no	NA	NA	NA	NA
2015	2015	female	married with spouse present	college	urban	yes	no	no	no	no	no	never smoke	<1m,<1m	NA	NA	NA	NA
2015	2015	male	divorced	middle school	urban	no	no	no	no	no	no	still smoke	no,no	1260.0	NA	NA	NA
2015	2015	female	widowed	middle school	urban	no	no	no	no	no	no	never smoke	no,no	NA	27.8099916977796	NA	53.9729630597942
2015	2015	female	divorced	high school	urban	no	no	no	no	no	no	never smoke	>1m,NA	526.5	25.3883297363148	NA	55.6907053326879
2015	2015	female	married with spouse present	illiterate	urban	yes	yes	no	no	yes	no	never smoke	no,no	1732.5	27.2	NA	75.743057361256
2015	2015	male	married with spouse present	did not finish primary school	urban	yes	yes	no	no	no	no	still smoke	>1m,NA	1732.5	NA	NA	75.6946330302579
2015	2015	female	married with spouse present	college	urban	no	no	no	no	no	yes	never smoke	no,no	NA	NA	NA	NA
2015	2015	male	married with spouse present	middle school	urban	no	no	no	no	no	no	still smoke	>1m,NA	NA	NA	NA	NA
2015	2015	female	widowed	middle school	urban	no	yes	no	no	yes	yes	never smoke	<1m,no	NA	31.2705456936226	NA	63.0264856563534
2015	2015	female	married with spouse present	NA	urban	NA	NA	NA	NA	NA	no	never smoke	no,no	NA	24.3046178773967	NA	NA
2015	2015	male	married with spouse present	NA	urban	NA	NA	NA	NA	NA	no	never smoke	no,no	NA	23.3577198597775	NA	46.0153077657156
2015	2015	female	widowed	did not finish primary school	urban	yes	yes	yes	no	no	no	never smoke	no,no	NA	36.612722320141	NA	NA
2015	2015	female	widowed	did not finish primary school	urban	yes	yes	no	no	yes	no	never smoke	no,no	NA	NA	NA	NA
2015	2015	male	married with spouse present	middle school	rural	yes	no	no	no	no	no	still smoke	>1m,NA	1732.5	26.9060741875962	NA	64.9001469828733
2015	2015	female	married but not living with spouse temporarily for reasons such as work	primary school	rural	no	no	no	no	no	yes	never smoke	no,no	2160.0	28.9418468741844	NA	61.2554646709061
2015	2015	male	married with spouse present	primary school	rural	no	no	no	no	yes	yes	former, now quit	>1m,NA	NA	18.5274511817914	NA	61.6177832898627
2015	2015	female	married with spouse present	did not finish primary school	rural	no	yes	no	no	yes	yes	never smoke	no,>1m	NA	25.7962075078002	NA	58.8063578119686
2015	2015	male	married with spouse present	middle school	rural	yes	no	no	no	no	no	still smoke	>1m,NA	NA	25.963581434655	NA	72.9834509909148
2015	2015	female	married with spouse present	illiterate	rural	no	no	no	no	no	no	never smoke	no,no	NA	23.426522350847	NA	52.4160154254603
2015	2015	male	married with spouse present	illiterate	rural	no	no	no	NA	no	no	former, now quit	>1m,NA	NA	26.0303915120699	NA	64.1283756552058
2015	2015	female	married with spouse present	illiterate	rural	no	no	no	no	no	no	never smoke	no,no	NA	22.5669247334948	NA	57.4028272116524
2015	2015	male	married with spouse present	middle school	rural	yes	no	no	no	no	no	still smoke	>1m,NA	NA	22.1276607720548	NA	64.9959650502537
2015	2015	female	married with spouse present	middle school	rural	yes	no	no	no	no	yes	never smoke	no,no	NA	25.2930211793013	NA	58.7765850029268
2015	2015	male	married with spouse present	vocational school	rural	no	no	no	no	no	no	never smoke	<1m,no	NA	25.0641410872781	NA	50.8152903317103
2015	2015	female	married with spouse present	did not finish primary school	rural	yes	yes	yes	no	no	no	never smoke	no,no	NA	33.5383711602645	NA	NA
2015	2015	male	married with spouse present	primary school	rural	yes	yes	yes	no	no	no	never smoke	no,no	346.5	27.6132266590788	NA	70.1697454490247
2015	2015	female	married with spouse present	illiterate	rural	no	yes	yes	no	yes	no	never smoke	no,no	180.0	26.1082949597591	NA	58.5224018566638
2015	2015	male	divorced	high school	rural	no	no	no	no	no	no	still smoke	no,<1m	NA	23.8941398865784	NA	NA
2015	2015	male	married with spouse present	college	rural	yes	yes	no	no	no	no	still smoke	<1m,<1m	6772.5	25.1543209876543	NA	63.6528002542149
2015	2015	female	married with spouse present	primary school	rural	no	no	no	no	no	no	never smoke	no,<1m	10426.5	20.9926750113589	NA	60.3516205979231
2015	2015	male	married with spouse present	primary school	rural	yes	no	no	no	yes	no	still smoke	no,no	15466.5	28.8065843621399	NA	71.3331311313947
2015	2015	female	married with spouse present	did not finish primary school	rural	no	no	yes	no	no	no	never smoke	<1m,<1m	1342.5	34.2234995352162	NA	62.9482075213203
2015	2015	male	married with spouse present	NA	rural	NA	NA	NA	NA	NA	no	still smoke	>1m,NA	NA	25.7479374611208	NA	69.9156992563631
2015	2015	female	married with spouse present	NA	rural	NA	NA	NA	NA	NA	no	never smoke	no,no	NA	24.5403471153779	NA	76.56594525044
2015	2015	male	married but not living with spouse temporarily for reasons such as work	did not finish primary school	rural	yes	yes	no	no	yes	no	former, now quit	no,no	NA	23.7996176125485	NA	64.0381800471799
2015	2015	female	married with spouse present	high school	rural	no	no	no	no	no	no	never smoke	no,no	16852.5	23.2668513592565	NA	60.9314989857018
2015	2015	female	widowed	illiterate	rural	no	no	no	no	no	no	never smoke	no,no	NA	21.7680905873573	NA	65.5582220895863
2015	2015	male	married but not living with spouse temporarily for reasons such as work	high school	rural	yes	no	no	no	no	NA	never smoke	no,no	NA	NA	NA	NA
2015	2015	female	married but not living with spouse temporarily for reasons such as work	middle school	rural	no	no	no	no	no	no	never smoke	no,no	NA	NA	NA	NA
2015	2015	female	widowed	did not finish primary school	rural	no	no	no	yes	no	no	never smoke	no,no	1732.5	21.7971999097891	NA	64.4887192896055
2015	2015	male	married but not living with spouse temporarily for reasons such as work	middle school	rural	NA	no	NA	no	NA	no	still smoke	no,>1m	NA	NA	NA	NA
2015	2015	female	married but not living with spouse temporarily for reasons such as work	primary school	rural	no	yes	no	no	no	no	never smoke	no,no	NA	29.5003334730862	NA	60.2810879577068
2015	2015	female	widowed	primary school	rural	NA	NA	NA	NA	NA	no	never smoke	no,no	NA	29.800568817856	NA	61.09798242684
2015	2015	female	widowed	did not finish primary school	rural	no	no	no	no	no	NA	never smoke	no,no	NA	22.8647922885479	NA	80.2181880587041
2015	2015	male	separated	middle school	rural	no	no	no	no	no	no	still smoke	no,>1m	NA	NA	NA	NA
2015	2015	male	married with spouse present	primary school	rural	no	yes	no	no	yes	no	still smoke	no,>1m	NA	30.1375440182678	NA	71.3137173006995
2015	2015	female	married with spouse present	primary school	rural	no	no	no	no	no	no	never smoke	no,no	NA	27.1861774844487	NA	NA
2015	2015	female	widowed	illiterate	rural	yes	no	yes	no	yes	yes	never smoke	no,<1m	NA	27.6005675264625	NA	91.7952370569157
2015	2015	female	widowed	illiterate	rural	no	no	no	no	yes	NA	never smoke	no,no	346.5	17.7245863822267	NA	78.7962077833952
2015	2015	female	widowed	illiterate	rural	NA	NA	NA	NA	NA	no	never smoke	>1m,NA	NA	19.7903552134093	NA	70.8266194188528
2015	2015	male	married with spouse present	middle school	rural	no	no	no	no	no	no	never smoke	no,no	NA	23.6074516971227	NA	66.3188388156253
2015	2015	female	married with spouse present	did not finish primary school	rural	yes	yes	no	no	no	yes	never smoke	no,no	NA	26.9690098261527	NA	72.683021168549
2015	2015	male	married with spouse present	primary school	rural	no	yes	no	no	no	NA	still smoke	no,>1m	4666.5	23.7756036484057	NA	50.3044724279486
2015	2015	female	married with spouse present	middle school	rural	yes	no	no	no	no	no	never smoke	no,no	4158.0	24.4363359991303	NA	52.633099799661
2015	2015	female	widowed	illiterate	rural	NA	no	no	no	no	NA	never smoke	<1m,<1m	18984.0	18.1804285425492	NA	59.3286267198521
2015	2015	male	married with spouse present	middle school	rural	NA	NA	NA	NA	NA	no	still smoke	>1m,NA	15172.5	22.8335978311182	NA	48.1620346953234
2015	2015	female	married with spouse present	did not finish primary school	rural	NA	NA	NA	NA	NA	no	never smoke	no,no	4158.0	24.9605171885502	NA	45.0328556045352
2015	2015	male	married with spouse present	did not finish primary school	rural	no	no	yes	no	no	no	former, now quit	no,no	NA	23.1442078788687	NA	57.4703602760476
2015	2015	female	married with spouse present	illiterate	rural	no	no	no	no	no	no	never smoke	no,no	NA	24.8412095132572	NA	51.8746506188812
2015	2015	male	married with spouse present	middle school	rural	no	no	no	no	no	yes	former, now quit	no,no	12264.0	NA	NA	NA
2015	2015	female	married but not living with spouse temporarily for reasons such as work	middle school	rural	no	no	no	no	no	no	never smoke	no,no	NA	30.4053391775596	NA	55.3821454595817
2015	2015	male	married with spouse present	high school	rural	yes	no	no	no	no	no	still smoke	>1m,NA	NA	20.6385187957669	NA	54.8240113504862
2015	2015	female	married with spouse present	primary school	rural	yes	no	no	no	no	no	never smoke	<1m,no	NA	23.0149229399646	NA	53.2150924129146
2015	2015	male	married but not living with spouse temporarily for reasons such as work	middle school	rural	no	no	no	no	no	no	still smoke	>1m,NA	16072.5	19.0731930026913	NA	52.8968310323688
2015	2015	male	widowed	primary school	rural	no	no	no	NA	no	no	former, now quit	>1m,NA	NA	22.645485510996	NA	70.6877842633652
2015	2015	female	widowed	illiterate	rural	NA	NA	no	NA	NA	no	former, now quit	no,no	14238.0	22.5212596520512	NA	80.6615302482382
2015	2015	female	widowed	middle school	rural	yes	yes	yes	no	yes	yes	never smoke	no,no	NA	24.8968151699688	NA	83.5607743621455
2015	2015	male	married with spouse present	primary school	rural	no	NA	no	no	no	no	never smoke	>1m,NA	5544.0	22.2792954800531	NA	79.171058657716
2015	2015	female	married with spouse present	illiterate	rural	no	no	no	no	no	no	never smoke	no,no	5544.0	34.8199482872862	NA	86.1054352861631
2015	2015	male	married but not living with spouse temporarily for reasons such as work	high school	rural	yes	yes	no	no	no	no	former, now quit	no,<1m	NA	23.5275471299386	NA	61.5676086583653
2015	2015	female	married but not living with spouse temporarily for reasons such as work	did not finish primary school	rural	no	no	no	no	no	no	never smoke	no,no	NA	24.4951038906843	NA	54.505251649047
2015	2015	male	married with spouse present	did not finish primary school	rural	yes	no	no	no	yes	yes	still smoke	no,<1m	NA	27.6447089298129	NA	70.7576203496774
2015	2015	female	married with spouse present	illiterate	rural	yes	no	no	no	yes	yes	never smoke	no,no	NA	27.4065663182617	NA	NA
2015	2015	male	married with spouse present	illiterate	rural	no	no	no	no	NA	no	still smoke	>1m,NA	1732.5	23.2421875	NA	NA
2015	2015	female	married with spouse present	did not finish primary school	rural	yes	yes	no	no	yes	no	never smoke	>1m,NA	6772.5	26.126173352656	NA	62.2072874052941
2015	2015	male	married with spouse present	high school	rural	yes	yes	NA	no	yes	no	former, now quit	<1m,>1m	NA	NA	NA	NA
2015	2015	female	married with spouse present	high school	rural	yes	yes	no	yes	yes	NA	never smoke	no,no	198.0	NA	NA	NA
2015	2015	male	married with spouse present	middle school	rural	no	no	no	no	no	no	former, now quit	>1m,NA	13440.0	22.1324299142814	NA	NA
2015	2015	female	married but not living with spouse temporarily for reasons such as work	high school	rural	no	no	no	no	no	no	never smoke	no,>1m	12180.0	23.8768912540253	NA	45.0902775504334
2015	2015	female	married with spouse present	primary school	rural	yes	yes	no	yes	no	NA	never smoke	no,no	346.5	22.5344922755777	NA	NA
2015	2015	male	married with spouse present	primary school	rural	no	no	no	no	NA	NA	former, now quit	no,no	NA	21.0899997002437	NA	NA
2015	2015	male	married with spouse present	primary school	rural	no	no	no	no	no	no	never smoke	<1m,<1m	19698.0	20.6434139252213	NA	66.1891957518108
2015	2015	female	married with spouse present	did not finish primary school	rural	yes	yes	no	no	yes	no	never smoke	no,<1m	949.5	29.8807856921974	NA	70.385046388834
2015	2015	female	widowed	NA	rural	NA	NA	NA	NA	NA	yes	never smoke	no,no	NA	29.8987527166807	NA	80.4627278158358
2015	2015	male	married but not living with spouse temporarily for reasons such as work	high school	rural	no	no	no	no	no	no	former, now quit	no,no	NA	NA	NA	NA
2015	2015	female	married but not living with spouse temporarily for reasons such as work	high school	rural	no	no	no	no	no	no	never smoke	no,no	NA	NA	NA	NA
2015	2015	male	married with spouse present	vocational school	rural	no	yes	no	no	yes	no	former, now quit	no,no	4432.5	27.1642698533245	NA	61.0753962068616
2015	2015	female	married with spouse present	illiterate	rural	yes	no	no	no	yes	no	never smoke	no,<1m	6706.5	27.3965096846662	NA	56.9636618860892
2015	2015	male	married with spouse present	primary school	rural	yes	yes	no	no	no	no	never smoke	no,>1m	NA	24.4478229977615	NA	69.1766604672027
2015	2015	female	married with spouse present	primary school	rural	yes	yes	no	no	no	no	never smoke	no,no	NA	29.9818874127218	NA	66.9057111053741
2015	2015	male	married with spouse present	middle school	rural	no	no	no	yes	no	no	former, now quit	no,>1m	NA	25.036532179349	NA	51.3054327421081
2015	2015	female	married with spouse present	middle school	rural	no	yes	no	no	NA	no	never smoke	no,no	NA	25.7030679327977	NA	43.4847421004046
2015	2015	male	never married	middle school	rural	no	no	no	no	no	no	never smoke	<1m,<1m	NA	28.984375	NA	52.2561737430645
2015	2015	male	divorced	primary school	rural	no	no	no	no	no	no	never smoke	<1m,<1m	1732.5	23.9165825643983	NA	NA
2015	2015	female	married with spouse present	did not finish primary school	rural	yes	no	no	no	no	NA	never smoke	no,no	229.5	31.7937440860478	NA	62.3646794922573
2015	2015	male	married with spouse present	high school	rural	no	no	no	no	no	no	still smoke	<1m,<1m	10426.5	21.9220945821006	NA	60.9429851216134
2015	2015	male	married with spouse present	middle school	rural	yes	yes	no	no	yes	no	still smoke	<1m,>1m	3232.5	27.6469022107954	NA	55.3307823824394
2015	2015	female	married with spouse present	middle school	rural	no	no	no	no	no	no	never smoke	>1m,NA	12712.5	22.523363567575	NA	47.4324518063875
2015	2015	male	married with spouse present	primary school	rural	no	NA	no	no	no	no	former, now quit	no,no	NA	24.3660206963847	NA	67.3085241999589
2015	2015	female	married with spouse present	primary school	rural	no	no	yes	no	no	no	never smoke	no,no	NA	21.8775026612334	NA	65.499319593166
2015	2015	male	married with spouse present	high school	rural	no	no	no	no	no	no	former, now quit	no,no	NA	30.0679881260174	NA	NA
2015	2015	female	married with spouse present	middle school	rural	no	no	yes	no	no	no	never smoke	no,no	NA	29.6618059755356	NA	NA
2015	2015	male	never married	primary school	rural	NA	NA	NA	NA	NA	no	never smoke	>1m,NA	NA	22.0621856424326	NA	NA
2015	2015	female	widowed	middle school	rural	yes	no	no	no	yes	NA	never smoke	no,no	NA	NA	NA	NA
2015	2015	male	married with spouse present	high school	rural	no	no	no	no	no	no	former, now quit	no,<1m	NA	21.4024852761742	NA	52.6570104938221
2015	2015	female	married with spouse present	middle school	rural	no	NA	no	yes	no	no	never smoke	no,no	NA	22.4672342196402	NA	49.994897864815
2015	2015	female	widowed	illiterate	rural	no	no	no	no	yes	NA	never smoke	no,no	NA	NA	NA	NA
2015	2015	male	married with spouse present	high school	rural	yes	no	no	no	no	no	still smoke	>1m,NA	346.5	26.2120183492059	NA	62.0717872613699
2015	2015	female	married with spouse present	illiterate	rural	no	no	no	no	no	no	never smoke	no,no	NA	NA	NA	NA
2015	2015	male	married with spouse present	vocational school	rural	no	no	no	no	no	no	still smoke	no,no	NA	26.5724445360612	NA	60.2927972049415
2015	2015	female	married with spouse present	middle school	rural	no	no	no	no	yes	no	never smoke	no,no	NA	24.0692300534527	NA	59.4275318454647
2015	2015	male	married with spouse present	high school	rural	yes	no	no	no	yes	no	former, now quit	no,>1m	NA	30.67119498617	NA	64.7289645393469
2015	2015	female	married with spouse present	high school	rural	no	no	no	no	no	no	never smoke	no,no	NA	22.2270280661284	NA	51.0900940285773
2015	2015	male	married with spouse present	middle school	rural	yes	no	no	no	no	NA	former, now quit	>1m,NA	NA	27.3017731394826	NA	68.4013272456641
2015	2015	female	married with spouse present	illiterate	rural	yes	no	no	no	no	no	never smoke	no,no	NA	25.9826046868872	NA	65.065458683171
2015	2015	male	married with spouse present	middle school	rural	no	no	no	no	no	no	former, now quit	>1m,NA	16132.5	NA	NA	NA
2015	2015	female	married with spouse present	illiterate	rural	no	no	no	no	no	no	never smoke	no,no	5544.0	23.3418531097184	NA	64.8412613717663
2015	2015	male	married with spouse present	high school	rural	yes	no	no	no	no	no	still smoke	>1m,NA	1782.0	28.2361375435951	NA	55.8634577555069
2015	2015	female	married with spouse present	middle school	rural	no	no	no	no	no	no	never smoke	no,no	1732.5	25.044397796253	NA	NA
2015	2015	male	married with spouse present	middle school	rural	no	no	no	no	no	no	former, now quit	no,no	NA	26.2243165153528	NA	54.7646260695219
2015	2015	female	married with spouse present	middle school	rural	no	no	yes	no	no	no	never smoke	no,no	NA	23.3208847740893	NA	60.5166499588191
2015	2015	male	married with spouse present	NA	rural	NA	NA	NA	NA	NA	no	never smoke	no,no	NA	25.5350451483235	NA	NA
2015	2015	female	married with spouse present	NA	rural	NA	NA	NA	NA	NA	NA	never smoke	no,no	NA	NA	NA	NA
2015	2015	male	married with spouse present	high school	rural	no	yes	no	no	no	no	former, now quit	>1m,NA	NA	25.7702188385052	NA	60.443862176215
2015	2015	female	married with spouse present	middle school	rural	no	no	no	no	no	no	never smoke	no,no	NA	32.2523005087841	NA	57.9247748525653
2015	2015	male	married with spouse present	middle school	rural	no	no	no	no	no	NA	still smoke	>1m,NA	15360.0	25.762971461493	NA	53.5522345508303
2015	2015	female	married with spouse present	high school	rural	yes	no	no	no	no	no	never smoke	>1m,NA	742.5	25.1336450380659	NA	58.1264609566018
2015	2015	male	married with spouse present	primary school	rural	no	no	no	no	no	no	still smoke	no,no	9558.0	17.2140794486641	NA	72.5880610827847
2015	2015	female	married with spouse present	illiterate	rural	yes	yes	no	no	no	no	never smoke	no,no	6720.0	22.3986892435554	NA	71.6443373977148
2015	2015	female	widowed	illiterate	rural	yes	no	no	no	yes	NA	former, now quit	>1m,NA	NA	18.4676261729001	NA	NA
2015	2015	male	married with spouse present	high school	rural	NA	no	no	no	yes	no	still smoke	no,>1m	8452.5	20.6974616347569	NA	59.3603226221993
2015	2015	female	married with spouse present	did not finish primary school	rural	yes	no	no	no	yes	no	never smoke	no,no	6525.0	23.1009365244537	NA	58.1435313079613
2015	2015	female	married with spouse present	high school	rural	no	no	no	no	no	no	never smoke	no,no	NA	24.9105252509417	NA	47.3579338383104
2015	2015	male	married with spouse present	did not finish primary school	rural	no	no	no	no	yes	no	never smoke	no,<1m	NA	NA	NA	NA
2015	2015	female	married with spouse present	illiterate	rural	yes	no	no	no	yes	NA	never smoke	no,no	NA	NA	NA	NA
2015	2015	male	married with spouse present	did not finish primary school	rural	no	no	no	no	no	yes	former, now quit	>1m,NA	NA	20.0190029123444	NA	66.3261851024493
2015	2015	female	married with spouse present	illiterate	rural	no	no	no	no	no	NA	never smoke	no,no	NA	19.3244271216743	NA	NA
2015	2015	male	widowed	illiterate	rural	no	NA	no	no	NA	no	former, now quit	>1m,NA	5544.0	18.0820630156378	NA	74.3599994531517
2015	2015	female	married with spouse present	primary school	rural	NA	NA	NA	NA	NA	no	never smoke	no,no	10878.0	NA	NA	NA
2015	2015	female	widowed	illiterate	rural	yes	NA	no	NA	no	no	never smoke	no,>1m	NA	28.6297352584353	NA	76.1608477989875
2015	2015	male	never married	middle school	rural	no	no	no	no	no	NA	still smoke	no,<1m	NA	NA	NA	NA
2015	2015	male	married with spouse present	middle school	rural	NA	NA	NA	NA	NA	NA	never smoke	>1m,NA	8452.5	25.9715688719567	NA	59.8507004451696
2015	2015	female	married with spouse present	did not finish primary school	rural	no	no	yes	no	yes	no	never smoke	no,no	742.5	22.1165590083159	NA	64.1088260169682
2015	2015	male	married with spouse present	high school	rural	NA	no	no	no	yes	no	never smoke	>1m,NA	1782.0	24.690070826473	NA	56.2693827710721
2015	2015	female	married with spouse present	high school	rural	yes	yes	no	no	no	NA	never smoke	no,no	10878.0	25.8921666902246	NA	49.6849735999339
2015	2015	male	married with spouse present	high school	rural	no	NA	no	no	NA	NA	still smoke	no,>1m	NA	NA	NA	NA
2015	2015	female	married with spouse present	middle school	rural	no	yes	no	no	yes	no	never smoke	no,no	1732.5	NA	NA	NA
2015	2015	male	married but not living with spouse temporarily for reasons such as work	middle school	rural	NA	NA	NA	no	NA	no	former, now quit	>1m,NA	16272.0	22.1843465086708	NA	NA
2015	2015	female	married but not living with spouse temporarily for reasons such as work	primary school	rural	no	no	no	no	no	NA	never smoke	no,no	2100.0	24.8694830399691	NA	44.8804237181658
2015	2015	male	married with spouse present	did not finish primary school	rural	no	no	no	no	NA	no	still smoke	>1m,NA	1732.5	22.5464135521021	NA	NA
2015	2015	female	married with spouse present	did not finish primary school	rural	NA	NA	NA	NA	NA	no	never smoke	no,no	2100.0	34.7469228424029	NA	51.3931399492461
2015	2015	male	widowed	middle school	rural	no	no	no	no	no	no	never smoke	no,no	13560.0	23.8247581768226	NA	NA
2015	2015	male	married but not living with spouse temporarily for reasons such as work	middle school	rural	no	no	no	no	yes	no	still smoke	<1m,<1m	14746.5	NA	NA	NA
2015	2015	female	married but not living with spouse temporarily for reasons such as work	middle school	rural	no	yes	no	no	no	no	never smoke	no,no	4158.0	NA	NA	NA
2015	2015	male	married with spouse present	middle school	rural	yes	no	no	no	no	no	still smoke	>1m,NA	NA	26.8772961838221	NA	63.6057705021129
2015	2015	female	married with spouse present	illiterate	rural	no	no	no	no	no	no	never smoke	no,no	NA	31.0173577757819	NA	59.1353797516966
2015	2015	male	married with spouse present	primary school	rural	no	no	no	no	no	no	still smoke	no,no	NA	23.4741459898564	NA	52.076315667571
2015	2015	female	married with spouse present	primary school	rural	no	no	no	no	no	no	never smoke	no,no	1732.5	NA	NA	NA
2015	2015	male	married with spouse present	primary school	rural	yes	NA	no	no	no	no	former, now quit	no,>1m	5544.0	21.9760548905912	NA	77.3228124083205
2015	2015	female	married with spouse present	illiterate	rural	no	no	no	no	no	NA	former, now quit	>1m,NA	6772.5	18.0850743172441	NA	71.3674496532728
2015	2015	female	widowed	illiterate	rural	no	NA	NA	no	yes	no	never smoke	no,no	7066.5	NA	NA	NA
2015	2015	male	married with spouse present	middle school	rural	NA	NA	NA	NA	NA	no	never smoke	<1m,no	13758.0	22.8375659389921	NA	NA
2015	2015	female	married with spouse present	primary school	rural	yes	no	no	no	no	no	never smoke	no,no	346.5	27.2273125458721	NA	65.274087215679
2015	2015	male	divorced	middle school	rural	NA	NA	NA	NA	NA	no	still smoke	>1m,NA	17784.0	21.6817140768016	NA	52.5454382542897
2015	2015	male	married with spouse present	high school	rural	no	no	no	no	no	no	never smoke	<1m,no	NA	26.6406757634828	NA	58.4031919894577
2015	2015	female	married with spouse present	did not finish primary school	rural	yes	no	no	no	no	no	never smoke	no,no	NA	20.641873928751	NA	50.9501907296087
2015	2015	male	married but not living with spouse temporarily for reasons such as work	middle school	rural	no	no	no	no	no	no	still smoke	>1m,NA	NA	NA	NA	NA
2015	2015	female	married but not living with spouse temporarily for reasons such as work	middle school	rural	no	yes	no	no	no	no	never smoke	no,no	NA	22.7001726926345	NA	50.1800266924737
2015	2015	male	married with spouse present	primary school	rural	yes	yes	no	no	no	no	former, now quit	no,no	NA	18.7538271663992	NA	57.026140687085
2015	2015	female	married with spouse present	did not finish primary school	rural	yes	no	no	no	yes	no	never smoke	no,no	NA	37.3165795243717	NA	NA
2015	2015	male	married with spouse present	primary school	rural	yes	yes	yes	no	no	no	former, now quit	>1m,NA	NA	30.1554702502277	NA	69.524461087813
2015	2015	female	married with spouse present	illiterate	rural	yes	NA	no	no	no	yes	never smoke	no,no	NA	24.2107591418033	NA	67.9062614960501
2015	2015	male	married with spouse present	middle school	rural	no	no	no	no	yes	no	former, now quit	>1m,NA	NA	25.8585722011898	NA	72.7487667796657
2015	2015	female	married with spouse present	primary school	rural	no	yes	no	NA	yes	NA	never smoke	no,no	NA	27.5238005467056	NA	66.4305516075902
2015	2015	male	married with spouse present	primary school	rural	yes	yes	no	no	no	no	former, now quit	no,>1m	NA	28.541718957295	NA	72.5141625565464
2015	2015	female	married with spouse present	illiterate	rural	yes	yes	yes	no	yes	no	never smoke	no,no	NA	27.1173805169542	NA	63.0503305716057
2015	2015	female	widowed	did not finish primary school	rural	yes	no	no	no	no	no	never smoke	no,<1m	NA	23.7785541521096	NA	67.1438683221259
2015	2015	male	married with spouse present	middle school	rural	no	no	no	no	no	no	still smoke	>1m,NA	NA	25.11050144795	NA	59.1341538864699
2015	2015	female	married with spouse present	illiterate	rural	no	no	no	no	no	no	never smoke	no,no	NA	25.6086472727868	NA	61.1280230072394
2015	2015	male	never married	NA	rural	NA	NA	NA	NA	NA	NA	still smoke	no,no	5358.0	26.70610039234	NA	46.8617402722201
2015	2015	male	married with spouse present	primary school	rural	NA	NA	NA	NA	NA	no	former, now quit	>1m,NA	NA	NA	NA	NA
2015	2015	female	married but not living with spouse temporarily for reasons such as work	middle school	rural	NA	NA	NA	NA	NA	no	never smoke	no,no	NA	23.1472769016523	NA	46.2164693583332
2015	2015	male	married with spouse present	middle school	rural	no	no	no	no	no	no	still smoke	no,>1m	NA	24.1193514349261	NA	54.1577709423692
2015	2015	female	married with spouse present	illiterate	rural	no	no	no	no	no	no	never smoke	no,no	NA	21.9788644063097	NA	58.5515144939183
2015	2015	male	married with spouse present	middle school	rural	no	no	no	no	no	no	still smoke	no,<1m	NA	23.3656804733728	NA	58.4172634901859
2015	2015	female	married with spouse present	middle school	rural	yes	yes	no	no	no	no	never smoke	no,no	NA	28.0401416765053	NA	56.959545372393
2015	2015	male	married with spouse present	high school	rural	yes	no	no	no	no	no	former, now quit	<1m,no	5544.0	25.2453896490184	NA	62.3331324564515
2015	2015	female	married with spouse present	middle school	rural	yes	no	no	no	yes	no	never smoke	no,no	4158.0	31.9693094629156	NA	62.3172297930729
2015	2015	male	married with spouse present	middle school	rural	no	yes	no	no	no	no	never smoke	no,no	NA	19.3873376310473	NA	69.8358382307128
2015	2015	female	married with spouse present	primary school	rural	yes	yes	yes	yes	yes	yes	never smoke	no,no	NA	21.2170371577214	NA	71.7604098251588
2015	2015	male	married with spouse present	primary school	rural	yes	no	no	no	yes	yes	still smoke	<1m,<1m	NA	22.2859977324263	NA	55.1084131193282
2015	2015	female	married with spouse present	high school	rural	yes	no	no	no	yes	yes	never smoke	no,no	NA	28.842027565737	NA	51.3756138120472
2015	2015	male	married with spouse present	middle school	rural	no	no	no	no	no	no	still smoke	no,no	5572.5	23.442315569467	NA	70.3458571583615
2015	2015	female	married with spouse present	middle school	rural	no	no	no	no	no	no	never smoke	no,no	8452.5	25.9570719070077	NA	69.4145406128086
2015	2015	male	married with spouse present	primary school	rural	no	no	yes	no	no	NA	never smoke	no,no	6772.5	27.791100572407	NA	69.0168261621531
2015	2015	female	married with spouse present	primary school	rural	yes	yes	no	no	yes	yes	never smoke	no,no	4158.0	NA	NA	66.3432193815761
2015	2015	male	married with spouse present	middle school	rural	yes	no	no	no	no	no	never smoke	no,no	1732.5	NA	NA	NA
2015	2015	female	married with spouse present	illiterate	rural	no	no	no	no	no	NA	former, now quit	no,no	NA	NA	NA	NA
2015	2015	male	married with spouse present	middle school	rural	no	yes	yes	no	yes	yes	still smoke	no,no	6772.5	28.6376471841867	NA	68.3614853305466
2015	2015	female	married with spouse present	primary school	rural	yes	yes	yes	no	no	no	never smoke	no,no	1546.5	26.0829277953825	NA	76.4627892903864
2015	2015	male	married with spouse present	high school	rural	no	yes	no	no	no	NA	never smoke	>1m,NA	NA	NA	NA	NA
2015	2015	female	married with spouse present	middle school	rural	no	no	no	no	yes	no	never smoke	no,no	6772.5	25.0249313996793	NA	45.7573435684192
2015	2015	male	divorced	illiterate	rural	no	no	no	no	yes	NA	still smoke	>1m,NA	NA	NA	NA	NA
2015	2015	male	married with spouse present	primary school	rural	NA	NA	NA	NA	NA	no	former, now quit	no,>1m	1732.5	24.9240264632177	NA	75.0565976041592
2015	2015	female	married with spouse present	primary school	rural	yes	no	no	no	no	no	never smoke	no,no	1732.5	25.4406821995393	NA	67.474568562274
2015	2015	male	married with spouse present	primary school	rural	yes	yes	no	no	no	no	former, now quit	>1m,NA	NA	NA	NA	NA
2015	2015	female	married with spouse present	primary school	rural	no	no	yes	no	yes	no	never smoke	no,no	NA	NA	NA	NA
2015	2015	male	married with spouse present	primary school	rural	no	no	no	no	no	NA	still smoke	>1m,NA	NA	NA	NA	NA
2015	2015	female	married with spouse present	high school	rural	no	no	no	no	no	no	never smoke	no,no	NA	26.1706825413389	NA	51.6699670961665
2015	2015	male	widowed	did not finish primary school	rural	no	no	no	no	no	NA	still smoke	no,>1m	1732.5	22.677303045665	NA	50.8306130881863
2015	2015	male	married with spouse present	middle school	rural	no	no	no	no	no	no	former, now quit	no,>1m	NA	28.6333297600442	NA	49.957430228208
2015	2015	female	married with spouse present	primary school	rural	no	no	no	no	no	no	never smoke	no,no	NA	24.5525679462376	NA	48.1641212164505
2015	2015	male	married with spouse present	NA	rural	NA	NA	NA	NA	NA	NA	never smoke	no,no	NA	NA	NA	NA
2015	2015	female	married with spouse present	NA	rural	NA	NA	NA	NA	NA	no	never smoke	no,no	NA	26.2676802869001	NA	43.8722103049336
2015	2015	male	married with spouse present	primary school	rural	no	no	no	no	no	no	still smoke	>1m,NA	9198.0	18.8887383353756	NA	65.6911298380115
2015	2015	female	married with spouse present	primary school	rural	yes	yes	yes	no	no	no	never smoke	no,no	6772.5	28.8337924701561	NA	75.0595469220345
2015	2015	male	married with spouse present	NA	rural	NA	NA	NA	NA	NA	no	never smoke	<1m,<1m	4158.0	27.2604271133709	NA	NA
2015	2015	female	married with spouse present	NA	rural	NA	NA	NA	NA	NA	NA	never smoke	no,no	8424.0	21.8755819069575	NA	44.0802218272318
2015	2015	male	never married	NA	rural	NA	NA	NA	NA	NA	NA	never smoke	no,no	NA	24.6833392450507	NA	40.820126087605
2015	2015	male	widowed	illiterate	rural	no	no	no	no	no	no	former, now quit	no,>1m	NA	20.4148428696543	NA	85.8125891240669
2015	2015	female	widowed	illiterate	rural	yes	no	no	no	no	NA	never smoke	no,no	NA	17.0255662011514	NA	90.70067303075
2015	2015	male	married with spouse present	NA	rural	NA	NA	NA	NA	NA	yes	never smoke	<1m,>1m	NA	27.3755316198225	NA	40.5828777039757
2015	2015	female	married with spouse present	NA	rural	NA	NA	NA	NA	NA	no	never smoke	no,no	NA	27.490128015469	NA	NA
2015	2015	female	widowed	primary school	rural	no	yes	no	no	yes	no	never smoke	no,no	NA	21.9573668247255	NA	73.8695783340621
2015	2015	male	married with spouse present	NA	rural	NA	NA	NA	NA	NA	no	former, now quit	>1m,NA	8452.5	NA	NA	NA
2015	2015	female	married with spouse present	NA	rural	NA	NA	NA	NA	NA	no	never smoke	no,no	3232.5	25.2369600841118	NA	NA
2015	2015	male	married with spouse present	did not finish primary school	rural	yes	no	no	no	no	no	still smoke	no,no	NA	NA	NA	NA
2015	2015	female	married with spouse present	illiterate	rural	yes	no	no	no	no	no	never smoke	no,no	NA	NA	NA	NA
2015	2015	male	widowed	middle school	rural	no	no	no	no	no	no	former, now quit	no,no	NA	NA	NA	NA
2015	2015	male	married with spouse present	middle school	rural	NA	NA	NA	NA	NA	NA	former, now quit	no,<1m	NA	NA	NA	NA
2015	2015	female	married with spouse present	NA	rural	NA	NA	NA	NA	NA	yes	never smoke	no,no	NA	24.9511770645127	NA	42.1088126431053
2015	2015	male	married with spouse present	middle school	rural	no	no	no	no	yes	yes	still smoke	>1m,NA	NA	NA	NA	NA
2015	2015	female	married with spouse present	illiterate	rural	yes	no	no	no	yes	yes	never smoke	no,no	NA	26.3978433098792	NA	51.0946408404847
2015	2015	male	married with spouse present	NA	rural	NA	NA	NA	NA	NA	no	still smoke	>1m,NA	NA	NA	NA	NA
2015	2015	female	married with spouse present	NA	rural	NA	NA	NA	NA	NA	NA	never smoke	<1m,no	NA	22.8241182710436	NA	NA
2015	2015	female	married with spouse present	middle school	rural	yes	yes	no	no	yes	no	never smoke	no,no	NA	NA	NA	NA
2015	2015	male	married with spouse present	primary school	rural	no	no	no	no	no	NA	former, now quit	no,no	NA	NA	NA	NA
2015	2015	male	married with spouse present	middle school	rural	no	yes	yes	no	no	NA	still smoke	>1m,NA	NA	NA	NA	NA
2015	2015	female	married with spouse present	middle school	rural	no	no	no	no	no	no	never smoke	<1m,no	1732.5	27.6607257877942	NA	51.6669077420257
2015	2015	male	married with spouse present	middle school	rural	yes	yes	no	no	yes	no	former, now quit	>1m,NA	1732.5	29.5523197635814	NA	61.2781947925139
2015	2015	female	married with spouse present	illiterate	rural	yes	no	no	no	yes	NA	never smoke	no,no	3172.5	37.8302875101851	NA	61.8890648015624
2015	2015	male	married with spouse present	high school	rural	no	no	no	no	no	no	former, now quit	>1m,NA	2632.5	19.7776986669831	NA	56.5290705271727
2015	2015	female	married with spouse present	middle school	rural	yes	no	no	no	yes	no	never smoke	no,no	2152.5	24.4145158123496	NA	53.3608851814553
2015	2015	male	married with spouse present	middle school	rural	yes	no	no	no	no	no	still smoke	no,no	NA	27.0576417842047	NA	64.4503897669242
2015	2015	female	married with spouse present	primary school	rural	yes	no	no	no	no	NA	never smoke	no,no	NA	30.0858290723156	NA	47.8481387358483
2015	2015	female	widowed	illiterate	rural	yes	no	no	no	yes	yes	never smoke	no,no	NA	NA	NA	NA
2015	2015	female	widowed	high school	rural	no	no	no	no	yes	no	never smoke	no,no	NA	24.5739544536843	NA	62.457791800359
2015	2015	male	married with spouse present	high school	rural	yes	yes	no	no	no	no	still smoke	>1m,NA	3832.5	23.9670701500316	NA	57.1639285965606
2015	2015	female	married with spouse present	middle school	rural	yes	yes	no	no	yes	no	never smoke	no,no	NA	36.4	NA	60.9796723069519
2015	2015	male	married with spouse present	middle school	rural	no	no	no	no	no	no	never smoke	no,no	10878.0	20.5912687909019	NA	53.2598629759162
2015	2015	female	married with spouse present	middle school	rural	no	no	no	no	no	no	never smoke	no,no	4612.5	25.7254002791167	NA	53.5115856758728
2015	2015	male	married with spouse present	primary school	rural	yes	yes	yes	no	yes	no	former, now quit	no,no	NA	24.1302530074514	NA	67.0329041686919
2015	2015	female	married with spouse present	middle school	rural	no	no	no	no	no	no	never smoke	no,<1m	NA	24.9414951329556	NA	59.6124967189552
2015	2015	male	married with spouse present	high school	rural	no	yes	no	no	yes	NA	former, now quit	<1m,>1m	NA	23.1472769016523	NA	51.8220967439817
2015	2015	female	married with spouse present	middle school	rural	no	no	no	no	no	no	never smoke	no,no	NA	26.7566780208894	NA	57.5056743036568
2015	2015	female	widowed	did not finish primary school	rural	no	no	no	no	yes	NA	never smoke	no,no	NA	27.7697420890198	NA	56.1352180303042
2015	2015	male	married with spouse present	primary school	rural	no	yes	no	no	no	no	former, now quit	no,>1m	NA	NA	NA	NA
2015	2015	female	married with spouse present	primary school	rural	no	yes	yes	no	yes	yes	never smoke	no,no	NA	25.4734651404787	NA	NA
2015	2015	male	married with spouse present	high school	rural	no	no	no	no	no	no	never smoke	no,no	NA	28.30073849477	NA	54.407309239036
2015	2015	female	married with spouse present	high school	rural	yes	yes	no	yes	yes	NA	never smoke	no,no	NA	35.353160245732	NA	53.3027161378064
2015	2015	male	married with spouse present	primary school	rural	no	no	no	no	yes	no	former, now quit	<1m,>1m	NA	25.0791920869777	NA	NA
2015	2015	female	married with spouse present	primary school	rural	yes	no	no	no	no	NA	never smoke	no,no	NA	30.8827078091574	NA	60.279717305074
2015	2015	male	married with spouse present	high school	rural	no	no	no	no	no	NA	still smoke	>1m,NA	NA	NA	NA	NA
2015	2015	female	married with spouse present	primary school	rural	yes	no	no	no	yes	no	never smoke	no,no	9198.0	22.1321350808368	NA	62.3418934755139
2015	2015	female	widowed	primary school	rural	yes	no	no	no	yes	no	never smoke	no,no	NA	24.8328814196354	NA	79.2897773086555
2015	2015	male	married with spouse present	middle school	rural	yes	no	no	no	yes	no	former, now quit	no,<1m	13440.0	26.8833808764403	NA	62.5403302836465
2015	2015	female	married with spouse present	illiterate	rural	yes	no	no	no	yes	no	never smoke	no,no	420.0	29.717937476898	NA	58.1630117426203
2015	2015	male	widowed	did not finish primary school	rural	no	no	no	no	no	no	still smoke	no,<1m	3142.5	28.9237811714871	NA	NA
2015	2015	male	married with spouse present	high school	rural	no	no	no	no	no	no	still smoke	no,no	NA	24.3055555555556	NA	59.5733224063834
2015	2015	female	married with spouse present	illiterate	rural	yes	yes	yes	no	yes	no	never smoke	no,no	NA	32.2145982823242	NA	64.2415485846133
2015	2015	male	married with spouse present	primary school	rural	yes	yes	no	no	yes	yes	still smoke	>1m,NA	NA	26.0247369790776	NA	68.7267514517296
2015	2015	female	married with spouse present	primary school	rural	yes	no	no	no	no	yes	never smoke	no,no	NA	NA	NA	NA
2015	2015	male	married with spouse present	high school	rural	no	no	no	no	no	no	still smoke	>1m,NA	NA	23.9175150136765	NA	53.8146603654896
2015	2015	male	married with spouse present	middle school	rural	no	no	no	no	yes	no	never smoke	>1m,NA	NA	25.989672709363	NA	63.7991740464271
2015	2015	female	married with spouse present	did not finish primary school	rural	yes	no	no	no	no	no	never smoke	no,no	NA	23.269010340429	NA	55.6838472571786
2015	2015	male	married with spouse present	middle school	rural	yes	no	no	no	no	no	still smoke	no,no	NA	25.2993759487266	NA	65.0688194650753
2015	2015	female	married with spouse present	illiterate	rural	yes	no	no	no	yes	NA	never smoke	no,no	NA	26.7971635328406	NA	57.0950342797229
2015	2015	male	married with spouse present	did not finish primary school	rural	no	yes	no	no	yes	no	still smoke	no,>1m	NA	32.6475640929958	NA	NA
2015	2015	female	married with spouse present	primary school	rural	yes	yes	yes	no	yes	no	never smoke	no,no	NA	22.3752322130915	NA	76.2975619990476
2015	2015	male	married with spouse present	high school	rural	yes	no	no	no	no	no	still smoke	>1m,NA	11332.5	28.668953317443	NA	57.5176704243862
2015	2015	female	married with spouse present	middle school	rural	yes	yes	no	no	yes	NA	never smoke	no,no	NA	NA	NA	NA
2015	2015	male	married with spouse present	primary school	rural	yes	yes	no	no	no	no	former, now quit	no,no	NA	NA	NA	67.0071697661266
2015	2015	female	married with spouse present	illiterate	rural	yes	yes	no	no	no	no	never smoke	no,no	NA	28.5777928964759	NA	NA
2015	2015	female	widowed	middle school	rural	no	no	no	no	yes	yes	never smoke	no,no	1732.5	33.7983862525933	NA	70.5527429680995
2015	2015	male	widowed	primary school	rural	yes	no	no	no	no	no	still smoke	no,>1m	3832.5	25.8379995989325	NA	69.4126950056143
2015	2015	male	married with spouse present	NA	rural	NA	NA	NA	NA	NA	no	never smoke	>1m,NA	4560.0	28.4274347592245	NA	47.1466156040598
2015	2015	female	married with spouse present	NA	rural	NA	NA	NA	NA	NA	no	never smoke	no,no	5544.0	25.4124534868615	NA	43.0382789475648
2015	2015	male	married with spouse present	high school	rural	no	no	yes	no	no	no	still smoke	>1m,NA	NA	27.4875055997924	NA	63.559700877463
2015	2015	female	married with spouse present	high school	rural	no	no	no	no	no	no	never smoke	no,<1m	NA	25.8663019079686	NA	57.1752263468769
2015	2015	male	widowed	primary school	rural	no	no	no	no	no	no	former, now quit	>1m,NA	6318.0	27.9997519385372	NA	57.2078730538213
2015	2015	female	widowed	illiterate	rural	no	yes	no	no	yes	yes	never smoke	no,no	NA	23.3657415239479	NA	NA
2015	2015	male	married with spouse present	high school	rural	yes	no	no	no	no	no	still smoke	>1m,NA	NA	NA	NA	NA
2015	2015	female	married with spouse present	high school	rural	yes	yes	no	no	yes	yes	never smoke	no,no	NA	33.3312337280591	NA	61.7961402886668
2015	2015	male	married with spouse present	did not finish primary school	rural	no	no	no	no	no	no	still smoke	<1m,<1m	9240.0	NA	NA	NA
2015	2015	female	married with spouse present	primary school	rural	no	no	no	no	no	yes	never smoke	no,no	NA	23.0816103030869	NA	61.2893123532839
2015	2015	female	widowed	did not finish primary school	rural	yes	yes	no	no	yes	yes	never smoke	no,no	2266.5	23.5234600167095	NA	54.6891881125191
2015	2015	male	married with spouse present	middle school	rural	yes	no	no	no	no	no	still smoke	>1m,NA	3226.5	27.7644774895693	NA	54.3812079094376
2015	2015	female	married with spouse present	primary school	rural	no	no	no	no	yes	NA	never smoke	no,no	6772.5	20.1670836820811	NA	48.4506980910173
2015	2015	male	married with spouse present	middle school	rural	no	no	no	no	no	no	still smoke	>1m,NA	NA	24.260752309003	NA	51.1256993159278
2015	2015	female	married with spouse present	high school	rural	no	no	no	no	yes	no	never smoke	no,no	NA	NA	NA	NA
2015	2015	male	married with spouse present	middle school	rural	no	no	no	no	no	NA	former, now quit	no,>1m	1732.5	20.4165384220786	NA	59.6202084226907
2015	2015	female	married with spouse present	primary school	rural	yes	yes	no	no	yes	NA	never smoke	no,no	1732.5	NA	NA	NA
2015	2015	male	married with spouse present	middle school	rural	no	no	no	no	no	no	still smoke	>1m,NA	10878.0	26.2015829781398	NA	NA
2015	2015	female	married with spouse present	primary school	rural	yes	no	no	no	no	no	never smoke	no,no	6772.5	23.5475437411254	NA	67.6070186170646
2015	2015	male	married with spouse present	middle school	rural	no	no	no	no	no	no	still smoke	<1m,<1m	NA	NA	NA	NA
2015	2015	female	married with spouse present	did not finish primary school	rural	no	yes	no	no	no	no	never smoke	no,no	NA	27.9861670834453	NA	56.0144256028615
2015	2015	male	married with spouse present	primary school	rural	NA	NA	NA	NA	NA	NA	still smoke	>1m,NA	NA	NA	NA	NA
2015	2015	female	married with spouse present	did not finish primary school	rural	NA	NA	NA	NA	NA	NA	never smoke	no,no	NA	NA	NA	NA
2015	2015	male	married with spouse present	illiterate	rural	no	no	no	no	no	no	never smoke	no,no	5544.0	23.0326649253972	NA	NA
2015	2015	female	married with spouse present	illiterate	rural	yes	no	no	no	no	no	never smoke	no,no	1732.5	34.3111111111111	no	73.4260518643198
2015	2015	male	married with spouse present	middle school	rural	no	no	no	no	no	no	still smoke	<1m,>1m	NA	24.2698948463406	NA	56.9003778786781
2015	2015	female	married with spouse present	primary school	rural	yes	yes	no	no	yes	no	never smoke	no,no	NA	25.8127848307292	NA	58.6283125985207
2015	2015	male	married with spouse present	NA	rural	NA	NA	NA	NA	NA	no	never smoke	no,<1m	2152.5	23.6333654407128	NA	NA
2015	2015	female	married with spouse present	NA	rural	NA	NA	NA	NA	NA	no	never smoke	no,no	2100.0	25.052702575274	NA	52.2208183018956
2015	2015	female	widowed	illiterate	rural	no	no	no	no	no	NA	never smoke	no,no	NA	18.7561824745314	NA	67.9340596255729
2015	2015	male	married with spouse present	primary school	rural	yes	no	yes	no	no	no	former, now quit	<1m,<1m	2332.5	27.2966472187106	NA	74.8541215229802
2015	2015	female	married with spouse present	illiterate	rural	yes	no	no	no	no	yes	never smoke	no,no	346.5	23.5209552894865	NA	55.0159573960053
2015	2015	male	married with spouse present	middle school	rural	no	no	no	no	no	no	former, now quit	>1m,NA	4158.0	NA	NA	NA
2015	2015	female	married with spouse present	middle school	rural	yes	no	no	no	no	NA	never smoke	no,no	346.5	37.7034231200898	NA	NA
2015	2015	male	married with spouse present	middle school	rural	yes	yes	no	no	no	no	never smoke	no,no	NA	NA	NA	NA
2015	2015	female	married with spouse present	primary school	rural	no	no	no	no	no	NA	never smoke	no,no	NA	NA	NA	NA
2015	2015	male	married with spouse present	high school	rural	yes	yes	no	no	yes	yes	former, now quit	no,<1m	NA	22.0736723730093	NA	76.9570190514435
2015	2015	female	married with spouse present	middle school	rural	yes	no	no	no	yes	no	never smoke	no,no	NA	34.0378920037324	NA	NA
2015	2015	male	married with spouse present	primary school	rural	yes	yes	yes	no	yes	no	former, now quit	no,<1m	4612.5	26.2896825396825	NA	61.945248968841
2015	2015	female	married with spouse present	primary school	rural	no	no	no	no	no	no	never smoke	no,no	5544.0	23.7236034496625	NA	53.9950732732717
2015	2015	male	married with spouse present	vocational school	rural	yes	yes	no	no	no	no	former, now quit	>1m,NA	4642.5	34.0775629674255	NA	57.0062162619204
2015	2015	female	married with spouse present	primary school	rural	no	no	no	no	no	NA	never smoke	no,no	1732.5	27.2619452061443	NA	58.0471462299319
2015	2015	male	married with spouse present	NA	rural	NA	NA	NA	NA	NA	no	never smoke	>1m,NA	NA	NA	NA	NA
2015	2015	female	married with spouse present	NA	rural	NA	NA	NA	NA	NA	no	never smoke	no,no	NA	NA	NA	NA
2015	2015	male	married with spouse present	high school	rural	no	no	no	no	no	no	still smoke	>1m,NA	NA	25.7093425605536	NA	55.8363206441414
2015	2015	female	married with spouse present	did not finish primary school	rural	yes	yes	yes	no	no	no	never smoke	no,no	15540.0	31.0556029483653	NA	63.8651191468881
2015	2015	male	widowed	primary school	rural	no	no	no	no	no	NA	still smoke	>1m,NA	NA	NA	NA	NA
2015	2015	female	married with spouse present	primary school	rural	NA	NA	NA	NA	NA	NA	NA	NA	NA	NA	NA	NA
2015	2015	male	married with spouse present	primary school	rural	no	no	no	no	no	no	still smoke	>1m,NA	1852.5	29.7066492167844	NA	NA
2015	2015	male	married with spouse present	primary school	rural	yes	no	no	no	yes	no	former, now quit	no,<1m	346.5	24.525917183216	NA	69.4417687151301
2015	2015	female	married with spouse present	primary school	rural	no	no	no	no	no	no	never smoke	no,no	5544.0	23.4215167548501	NA	NA
2015	2015	male	married with spouse present	high school	rural	no	no	no	no	yes	no	never smoke	>1m,NA	10878.0	NA	NA	NA
2015	2015	female	married with spouse present	middle school	rural	no	yes	no	no	no	no	never smoke	no,no	1846.5	25.0640379608634	NA	52.1692012230205
2015	2015	male	married with spouse present	high school	rural	yes	yes	no	no	no	yes	still smoke	>1m,NA	1732.5	25.2831341932798	NA	NA
2015	2015	female	married with spouse present	middle school	rural	yes	no	yes	no	yes	yes	never smoke	no,no	346.5	31.3628537834887	NA	NA
2015	2015	male	married with spouse present	did not finish primary school	rural	no	no	no	no	no	yes	former, now quit	>1m,NA	NA	25.7201646090535	NA	62.2350853155245
2015	2015	female	married with spouse present	illiterate	rural	no	no	no	no	no	no	never smoke	no,no	NA	28.2206035379813	NA	60.820176670267
2015	2015	male	married with spouse present	NA	rural	NA	NA	NA	NA	NA	no	still smoke	<1m,no	NA	28.3874409388813	NA	50.4113501205591
2015	2015	female	married with spouse present	NA	rural	NA	NA	NA	NA	NA	NA	never smoke	no,no	NA	26.3223335079337	NA	47.2519301222893
2015	2015	female	widowed	middle school	rural	no	no	no	no	no	no	never smoke	no,no	NA	21.4380486785323	NA	74.8253531940478
2015	2015	male	married with spouse present	high school	rural	yes	yes	yes	no	no	NA	still smoke	no,no	NA	24.8634927500391	NA	68.7163202655048
2015	2015	female	married with spouse present	primary school	rural	no	no	no	no	no	no	never smoke	no,no	9198.0	24.8737029859464	NA	62.115463609034
2015	2015	male	married with spouse present	high school	rural	no	no	no	no	no	no	still smoke	no,>1m	NA	23.7366601294293	NA	NA
2015	2015	female	married with spouse present	high school	rural	yes	no	no	no	yes	yes	never smoke	no,no	NA	33.2822008171989	NA	60.5330726179846
2015	2015	female	widowed	illiterate	rural	yes	no	yes	no	no	no	never smoke	no,no	NA	26.2448415129051	NA	64.3967207062245
2015	2015	male	married with spouse present	primary school	rural	yes	no	no	no	no	no	never smoke	no,no	NA	25.4602559390558	NA	72.8913817971459
2015	2015	female	married with spouse present	middle school	rural	yes	no	no	no	no	no	never smoke	no,no	NA	26.6877175391929	NA	74.6861323066398
2015	2015	male	married with spouse present	primary school	rural	no	no	no	no	no	no	still smoke	<1m,<1m	6052.5	24.3312777517617	NA	61.8273997161297
2015	2015	female	married with spouse present	illiterate	rural	no	no	no	no	no	no	never smoke	no,no	NA	23.7024201264907	NA	57.1514414539488
2015	2015	male	married with spouse present	middle school	rural	no	no	no	no	no	no	still smoke	>1m,NA	NA	25.6401384083045	NA	NA
2015	2015	female	married with spouse present	illiterate	rural	no	no	no	no	no	no	never smoke	no,no	NA	28.3010731048164	NA	NA
2015	2015	male	never married	illiterate	rural	no	no	no	no	no	no	never smoke	>1m,NA	NA	20.2538482311639	NA	61.6314903643508
2015	2015	male	married with spouse present	primary school	rural	no	no	no	no	no	no	never smoke	no,no	7644.0	21.5171826530305	NA	56.9690937523582
2015	2015	female	married with spouse present	middle school	rural	yes	no	yes	no	no	yes	never smoke	no,no	12264.0	25.7951449032703	NA	60.5994595983289
2015	2015	female	married with spouse present	did not finish primary school	rural	NA	NA	NA	NA	NA	yes	never smoke	no,no	15592.5	NA	NA	NA
2015	2015	male	married with spouse present	vocational school	rural	NA	NA	NA	NA	NA	no	still smoke	>1m,NA	24024.0	NA	NA	NA
2015	2015	male	married with spouse present	primary school	rural	yes	no	no	no	no	no	still smoke	>1m,NA	NA	32.5876994815879	NA	60.272806537413
2015	2015	female	married with spouse present	illiterate	rural	yes	no	no	no	no	NA	never smoke	no,no	NA	25.2209727428386	NA	NA
2015	2015	male	married with spouse present	middle school	rural	yes	no	no	no	no	no	still smoke	>1m,NA	5544.0	18.9863770215602	NA	62.2566607170996
2015	2015	female	married with spouse present	illiterate	rural	no	no	no	no	no	no	never smoke	no,no	NA	23.521126003344	NA	55.8694744491837
2015	2015	male	separated	did not finish primary school	rural	yes	no	no	no	no	no	still smoke	>1m,NA	427.5	24.4628099173554	NA	69.5944438154883
2015	2015	male	married with spouse present	primary school	rural	no	no	no	no	yes	NA	still smoke	no,>1m	NA	27.4334959236551	NA	60.7549912408216
2015	2015	female	married with spouse present	illiterate	rural	yes	no	yes	no	yes	no	never smoke	no,no	NA	22.2609252093282	NA	NA
2015	2015	male	married with spouse present	primary school	rural	yes	no	no	no	no	no	former, now quit	no,no	4612.5	27.9718576472205	NA	70.376091015649
2015	2015	female	married with spouse present	primary school	rural	no	no	yes	no	no	no	never smoke	no,no	240.0	25.9747621961731	NA	NA
2015	2015	male	married with spouse present	high school	rural	no	no	no	no	no	no	former, now quit	>1m,NA	25704.0	23.7278684356509	NA	64.2354496984206
2015	2015	female	married with spouse present	primary school	rural	no	no	no	no	no	NA	never smoke	>1m,NA	10972.5	NA	NA	68.5898252655762
2015	2015	male	married with spouse present	middle school	rural	yes	yes	no	no	yes	no	never smoke	no,<1m	NA	23.6219636487175	NA	55.4970028022528
2015	2015	female	married with spouse present	primary school	rural	no	no	no	no	no	no	never smoke	no,no	NA	21.6736041903352	NA	44.5834356415622
2015	2015	male	married with spouse present	primary school	rural	yes	yes	no	no	no	no	still smoke	>1m,NA	NA	24.9175511283269	NA	82.6920519411751
2015	2015	female	married with spouse present	illiterate	rural	yes	no	no	no	no	no	never smoke	no,no	NA	21.2584947438168	NA	66.7145982645806
2015	2015	female	widowed	illiterate	rural	yes	no	yes	no	no	no	never smoke	no,no	NA	25.7434417472518	NA	72.2326683466206
2015	2015	male	widowed	middle school	rural	yes	no	no	no	yes	NA	still smoke	no,>1m	NA	26.2502167742171	NA	60.8968165938408
2015	2015	male	married with spouse present	middle school	rural	no	no	no	no	no	no	still smoke	>1m,NA	NA	26.7283563092853	NA	61.9140520560241
2015	2015	female	married with spouse present	did not finish primary school	rural	no	no	no	no	no	no	never smoke	no,no	NA	21.1671445437679	NA	54.7498107617269
2015	2015	female	married with spouse present	illiterate	rural	no	no	no	no	no	NA	never smoke	no,no	NA	35.2888888888889	NA	55.4296866722626
2015	2015	male	married with spouse present	did not finish primary school	rural	NA	NA	NA	NA	NA	no	still smoke	>1m,NA	NA	NA	NA	NA
2015	2015	female	widowed	illiterate	rural	no	no	no	no	no	no	never smoke	no,no	NA	24.013949595795	NA	59.419280441846
2015	2015	male	married with spouse present	high school	rural	yes	yes	no	no	no	no	former, now quit	>1m,NA	3832.5	28.7279456721111	NA	63.457310385367
2015	2015	female	married with spouse present	primary school	rural	yes	no	no	no	yes	no	never smoke	>1m,NA	4800.0	24.7038268331876	NA	63.2925577102718
2015	2015	male	married with spouse present	primary school	rural	yes	no	no	no	no	no	still smoke	>1m,NA	10878.0	25.2503997979968	NA	79.4377544421917
2015	2015	female	married with spouse present	illiterate	rural	no	no	no	no	no	no	never smoke	no,no	1732.5	27.3186132691519	NA	76.2416635931146
2015	2015	male	married with spouse present	primary school	rural	no	no	no	no	no	no	never smoke	>1m,NA	NA	26.7943012698257	NA	66.0250818854413
2015	2015	female	married with spouse present	middle school	rural	yes	yes	no	no	no	NA	never smoke	no,no	NA	26.4271338440227	NA	72.5348278614052
2015	2015	male	married with spouse present	high school	rural	yes	no	no	no	no	no	never smoke	>1m,NA	6318.0	NA	NA	NA
2015	2015	female	married with spouse present	did not finish primary school	rural	yes	yes	yes	no	no	NA	never smoke	no,no	2932.5	23.3680859724887	NA	53.3778486448729
2015	2015	male	married with spouse present	high school	rural	yes	no	no	no	no	no	never smoke	no,no	20160.0	27.2671851886095	NA	NA
2015	2015	female	married with spouse present	illiterate	rural	no	no	no	no	no	no	never smoke	no,no	6720.0	24.6986851716581	NA	NA
2015	2015	male	married with spouse present	middle school	rural	no	no	no	no	yes	no	former, now quit	>1m,NA	13440.0	30.7402156409718	NA	59.1000269579403
2015	2015	female	married with spouse present	illiterate	rural	yes	yes	yes	no	no	yes	never smoke	no,no	1732.5	24.7292794668888	NA	58.3264943661385
2015	2015	female	married with spouse present	NA	rural	NA	NA	NA	NA	NA	no	never smoke	no,no	NA	NA	NA	NA
2015	2015	male	married with spouse present	NA	rural	NA	NA	NA	NA	NA	no	still smoke	<1m,<1m	NA	NA	NA	NA
2015	2015	female	married but not living with spouse temporarily for reasons such as work	illiterate	rural	NA	NA	NA	NA	NA	yes	never smoke	no,no	6646.5	NA	NA	NA
2015	2015	female	widowed	primary school	rural	yes	no	no	no	no	yes	never smoke	no,no	25704.0	24.4457992261817	NA	61.2016356888445
2015	2015	male	married but not living with spouse temporarily for reasons such as work	primary school	rural	no	yes	no	no	no	NA	still smoke	no,>1m	25704.0	30.4761904761905	NA	54.8045710648423
2015	2015	female	married but not living with spouse temporarily for reasons such as work	high school	rural	yes	no	no	no	no	no	never smoke	no,no	7066.5	NA	NA	NA
2015	2015	male	widowed	did not finish primary school	rural	yes	yes	no	no	no	NA	still smoke	no,no	17272.5	22.3828125	NA	58.6161741584699
2015	2015	female	married with spouse present	illiterate	rural	yes	no	yes	no	yes	yes	never smoke	no,no	NA	NA	NA	NA
2015	2015	male	married with spouse present	illiterate	rural	no	no	no	no	no	yes	never smoke	no,no	5040.0	NA	NA	NA
2015	2015	female	married with spouse present	did not finish primary school	rural	no	yes	no	yes	yes	yes	never smoke	>1m,NA	NA	NA	NA	NA
2015	2015	male	married with spouse present	did not finish primary school	rural	no	no	no	no	yes	no	still smoke	>1m,NA	NA	26.793762874837	NA	53.0432810824331
2015	2015	female	married with spouse present	primary school	rural	yes	no	yes	no	no	NA	never smoke	no,no	NA	35.61046041088	NA	49.7310732789864
2015	2015	male	married with spouse present	illiterate	rural	no	no	no	no	no	no	former, now quit	>1m,NA	NA	18.7109985345639	NA	83.6851701177378
2015	2015	female	married with spouse present	illiterate	rural	yes	no	no	no	yes	no	never smoke	no,no	NA	33.1446311176041	NA	73.2505618672355
2015	2015	male	married with spouse present	NA	rural	NA	NA	NA	NA	NA	no	never smoke	no,>1m	6720.0	33.3405430885347	NA	48.6577328085889
2015	2015	female	married with spouse present	NA	rural	NA	NA	NA	NA	NA	no	never smoke	no,no	NA	NA	NA	NA
2015	2015	female	widowed	illiterate	rural	no	no	no	no	no	yes	never smoke	no,no	NA	27.801769152173	NA	86.1328029331906
2015	2015	male	married with spouse present	middle school	rural	no	no	no	no	no	no	still smoke	>1m,NA	14212.5	NA	NA	NA
2015	2015	female	married with spouse present	high school	rural	no	no	no	no	no	yes	never smoke	>1m,NA	7492.5	21.7010551497287	NA	46.9478691124992
2015	2015	male	married with spouse present	middle school	rural	yes	no	no	no	no	NA	still smoke	>1m,NA	20160.0	23.5862767733309	NA	48.748689179745
2015	2015	female	married with spouse present	primary school	rural	no	no	no	no	no	NA	never smoke	no,no	25704.0	21.4227454525801	NA	42.2463317651375
2015	2015	male	married with spouse present	primary school	rural	no	no	no	no	no	NA	still smoke	no,<1m	NA	25.3132645639093	NA	49.1626334141791
2015	2015	female	married with spouse present	did not finish primary school	rural	no	yes	no	no	no	no	never smoke	no,no	NA	23.3158520761246	NA	54.3358469069789
2015	2015	male	married with spouse present	primary school	rural	no	no	no	no	yes	NA	former, now quit	no,no	20160.0	23.689498016397	NA	44.0450553034005
2015	2015	female	married with spouse present	middle school	rural	no	no	no	no	no	no	never smoke	no,no	18240.0	19.1695501730104	NA	53.2831195303406
2015	2015	female	married with spouse present	middle school	rural	no	no	no	no	no	no	never smoke	no,no	24318.0	33.5716633793557	NA	51.8764015539638
2015	2015	male	married with spouse present	did not finish primary school	rural	no	no	no	no	no	no	still smoke	<1m,no	16320.0	19.1695501730104	NA	48.6197400167055
2015	2015	male	widowed	NA	rural	NA	NA	NA	NA	NA	no	still smoke	no,>1m	NA	28.2081042306769	NA	63.4829916353279
2015	2015	female	married but not living with spouse temporarily for reasons such as work	illiterate	rural	no	no	yes	no	no	no	never smoke	>1m,NA	17332.5	24.3056569484119	NA	54.5677336671183
2015	2015	male	married but not living with spouse temporarily for reasons such as work	high school	rural	NA	NA	NA	NA	NA	no	never smoke	>1m,NA	9198.0	NA	NA	NA
2015	2015	male	married with spouse present	NA	rural	NA	NA	NA	NA	NA	no	still smoke	>1m,NA	15540.0	NA	NA	NA
2015	2015	female	married with spouse present	primary school	rural	NA	NA	NA	NA	NA	no	never smoke	no,no	NA	NA	NA	NA
2015	2015	male	widowed	middle school	rural	no	no	no	no	no	no	still smoke	>1m,NA	NA	NA	NA	NA
2015	2015	male	married with spouse present	primary school	rural	no	no	no	no	no	no	former, now quit	no,no	NA	26.9972451790634	NA	54.5179086066933
2015	2015	female	married with spouse present	did not finish primary school	rural	yes	no	no	no	no	no	never smoke	no,no	NA	17.990758607532	NA	70.4628904967817
2015	2015	male	married but not living with spouse temporarily for reasons such as work	middle school	rural	no	no	no	no	no	no	still smoke	<1m,<1m	NA	NA	NA	NA
2015	2015	female	married with spouse present	middle school	rural	no	no	no	no	no	no	never smoke	no,no	NA	24.2018332211014	NA	56.4289844484042
2015	2015	male	married with spouse present	middle school	rural	yes	no	yes	no	yes	no	never smoke	no,<1m	5658.0	27.116729044559	NA	68.1941823315244
2015	2015	female	married with spouse present	middle school	rural	yes	no	no	no	no	NA	never smoke	no,no	2446.5	29.5876525504556	NA	60.3110828788603
2015	2015	male	married with spouse present	primary school	rural	no	no	no	no	no	no	still smoke	>1m,NA	21864.0	17.8633723241183	NA	65.4553233266194
2015	2015	female	married with spouse present	primary school	rural	no	yes	no	no	no	NA	never smoke	no,no	148.5	26.7431534464984	NA	61.0170920296371
2015	2015	male	married with spouse present	illiterate	rural	yes	yes	no	no	yes	no	still smoke	>1m,NA	NA	16.9245190529837	NA	67.505622625444
2015	2015	female	married with spouse present	did not finish primary school	rural	yes	yes	no	no	yes	yes	never smoke	no,no	NA	NA	NA	NA
2015	2015	male	married with spouse present	illiterate	rural	yes	no	yes	no	no	no	never smoke	>1m,NA	NA	24.2384074275768	NA	59.1135215029765
2015	2015	female	married with spouse present	primary school	rural	no	no	no	no	no	no	never smoke	no,no	60.0	31.123448044323	NA	NA
2015	2015	male	married with spouse present	primary school	rural	no	no	no	no	no	no	still smoke	>1m,NA	NA	18.0995761847598	NA	60.5563727543398
2015	2015	female	married with spouse present	did not finish primary school	rural	no	no	no	no	no	no	never smoke	no,no	NA	27.3646638905413	NA	72.8080526447294
2015	2015	female	widowed	did not finish primary school	rural	no	yes	yes	no	no	yes	never smoke	no,no	NA	27.3688802171045	NA	NA
2015	2015	male	married with spouse present	primary school	rural	no	no	no	no	no	no	still smoke	no,no	NA	21.0426805784111	NA	52.4981969492485
2015	2015	female	married with spouse present	middle school	rural	no	yes	yes	no	no	no	never smoke	no,no	NA	27.0773211222897	NA	54.0872083698017
2015	2015	male	married with spouse present	high school	rural	no	no	no	no	no	no	still smoke	>1m,NA	NA	23.4046150065135	NA	59.6493830380694
2015	2015	female	married with spouse present	illiterate	rural	yes	no	no	no	yes	yes	never smoke	no,no	NA	38.1893581814236	NA	NA
2015	2015	male	married with spouse present	middle school	rural	no	no	no	no	no	no	still smoke	no,no	NA	25.1803820056587	NA	51.8881154132676
2015	2015	female	married with spouse present	primary school	rural	no	no	no	no	no	no	never smoke	no,no	NA	26.4265257803373	NA	43.7343417355011
2015	2015	male	married with spouse present	did not finish primary school	rural	NA	NA	NA	NA	NA	no	never smoke	no,no	20160.0	21.4907955292571	NA	45.5911625040926
2015	2015	female	married with spouse present	primary school	rural	NA	NA	NA	NA	NA	no	never smoke	no,no	20160.0	34.6768340050553	NA	49.7833033488343
2015	2015	male	married with spouse present	high school	rural	no	no	no	no	no	no	former, now quit	>1m,NA	NA	25.9755714030719	NA	59.6493030655313
2015	2015	female	married with spouse present	illiterate	rural	no	yes	no	no	no	no	never smoke	no,no	NA	23.4200254374808	NA	51.8121714900177
2015	2015	male	widowed	middle school	rural	yes	no	no	no	yes	NA	never smoke	>1m,NA	346.5	NA	NA	NA
2015	2015	male	married with spouse present	illiterate	rural	no	no	no	no	no	no	still smoke	no,no	NA	22.5804841074241	NA	59.1523462341926
2015	2015	female	married with spouse present	illiterate	rural	yes	no	no	yes	no	yes	never smoke	no,no	NA	28.6461478299375	NA	63.9482239250936
2015	2015	male	married with spouse present	primary school	rural	no	no	no	no	no	no	former, now quit	>1m,NA	8452.5	24.8840277061027	NA	67.5427644512401
2015	2015	female	married with spouse present	did not finish primary school	rural	no	no	no	no	no	no	never smoke	no,no	7644.0	26.7640650856507	NA	63.8942237223423
2015	2015	female	widowed	did not finish primary school	rural	NA	NA	NA	NA	NA	no	never smoke	no,no	25704.0	28.8228299643282	NA	63.4135561590012
2015	2015	male	married with spouse present	primary school	rural	no	no	no	no	no	no	former, now quit	>1m,NA	NA	18.3053925555279	NA	64.1364981564399
2015	2015	female	married with spouse present	primary school	rural	yes	no	no	no	no	yes	never smoke	>1m,NA	NA	26.7053324099723	NA	71.3463720415078
2015	2015	male	widowed	primary school	rural	no	no	no	no	no	no	still smoke	no,no	5964.0	23.8790963647218	NA	71.2858038731192
2015	2015	male	married with spouse present	middle school	rural	yes	yes	no	no	yes	no	still smoke	>1m,NA	4158.0	21.3620453900465	NA	60.8650421305917
2015	2015	female	married with spouse present	middle school	rural	yes	yes	yes	no	no	yes	never smoke	no,no	18984.0	29.8757545492805	NA	52.3568262927186
2015	2015	male	married with spouse present	illiterate	rural	no	no	no	no	no	no	still smoke	no,no	19698.0	21.1254780549991	NA	53.8033882075084
2015	2015	female	married with spouse present	illiterate	rural	no	no	no	no	no	no	never smoke	no,no	19698.0	17.3302936768459	NA	51.9676314282472
2015	2015	male	never married	primary school	rural	NA	NA	NA	NA	NA	no	never smoke	no,no	3637.5	NA	NA	NA
2015	2015	male	married with spouse present	high school	rural	no	yes	no	no	no	no	never smoke	>1m,NA	3832.5	NA	NA	56.8366633151465
2015	2015	female	married with spouse present	high school	rural	no	no	no	no	yes	no	never smoke	no,no	25704.0	29.5619806094183	NA	NA
2015	2015	female	widowed	illiterate	rural	yes	no	no	no	yes	yes	never smoke	no,no	NA	NA	NA	74.8441221573495
2015	2015	male	married with spouse present	middle school	rural	no	no	no	no	no	no	still smoke	>1m,NA	NA	23.6302938046088	NA	57.0818189266336
2015	2015	female	married with spouse present	middle school	rural	no	yes	no	no	yes	yes	never smoke	no,no	NA	23.4916503732024	NA	53.9168347938823
2015	2015	male	married with spouse present	middle school	rural	no	no	no	no	no	no	still smoke	<1m,no	6720.0	21.6148484611168	NA	49.2807146053476
2015	2015	female	married with spouse present	primary school	rural	no	no	no	no	no	NA	never smoke	no,no	NA	27.587745389649	NA	46.3945110763316
2015	2015	male	married with spouse present	did not finish primary school	rural	yes	no	no	no	no	no	still smoke	>1m,NA	NA	25.0223081499108	NA	74.1382885705363
2015	2015	female	married with spouse present	illiterate	rural	yes	yes	yes	no	no	yes	never smoke	no,no	NA	22.0710778793748	NA	73.7973991157495
2015	2015	male	married with spouse present	primary school	rural	no	no	no	no	no	no	still smoke	no,no	NA	18.963560788577	NA	64.1371391426067
2015	2015	female	married with spouse present	primary school	rural	yes	no	no	no	no	no	never smoke	no,no	NA	17.0525711002585	NA	NA
2015	2015	male	married but not living with spouse temporarily for reasons such as work	primary school	rural	no	no	no	no	no	no	still smoke	>1m,NA	NA	NA	NA	NA
2015	2015	male	married with spouse present	middle school	rural	no	no	no	no	no	no	still smoke	<1m,<1m	25704.0	21.1455095783084	NA	49.219316929512
2015	2015	female	married with spouse present	did not finish primary school	rural	no	no	no	no	no	no	never smoke	no,no	25704.0	28.5816244936261	NA	42.7998224093619
2015	2015	male	married with spouse present	middle school	rural	no	no	no	no	no	no	former, now quit	>1m,NA	25704.0	20.8101533904743	NA	45.8263175064363
2015	2015	female	married with spouse present	middle school	rural	no	no	no	no	no	no	never smoke	no,no	25704.0	23.8519045923816	NA	48.2913280105378
2015	2015	male	married with spouse present	primary school	rural	yes	no	no	no	yes	no	former, now quit	no,<1m	NA	24.6575262043294	NA	65.6722899402147
2015	2015	female	married with spouse present	illiterate	rural	yes	no	no	no	yes	yes	never smoke	no,no	NA	25.8997342462051	NA	62.0361046604213
2015	2015	male	married but not living with spouse temporarily for reasons such as work	primary school	rural	no	no	no	no	yes	no	never smoke	>1m,NA	NA	NA	NA	NA
2015	2015	male	widowed	middle school	rural	yes	no	no	no	no	NA	still smoke	>1m,NA	346.5	22.3735977777854	NA	59.869869708419
2015	2015	male	married with spouse present	primary school	rural	NA	NA	NA	NA	NA	no	still smoke	>1m,NA	NA	23.6541077476382	NA	NA
2015	2015	female	married with spouse present	middle school	rural	no	no	no	no	no	no	never smoke	no,no	NA	24.2276604769535	NA	NA
2015	2015	male	married with spouse present	high school	rural	yes	no	no	no	no	no	former, now quit	no,no	25704.0	25.2350189351749	NA	62.3779067606613
2015	2015	female	married with spouse present	high school	rural	no	no	yes	no	no	yes	never smoke	no,no	25704.0	28.8145256786983	NA	57.2257270742473
2015	2015	male	married with spouse present	illiterate	rural	yes	no	no	no	no	no	still smoke	>1m,NA	NA	21.9385054154724	NA	60.5592038844006
2015	2015	female	married with spouse present	primary school	rural	no	no	no	no	no	NA	never smoke	no,no	NA	28.8275302914283	NA	58.5709446548464
2015	2015	male	divorced	illiterate	rural	yes	no	no	no	no	no	former, now quit	>1m,NA	NA	23.4024881116456	NA	NA
2015	2015	male	married with spouse present	high school	rural	yes	no	no	no	no	no	still smoke	>1m,NA	15135.0	20.9951083390776	NA	62.2178487847299
2015	2015	female	married with spouse present	did not finish primary school	rural	yes	no	no	no	no	no	never smoke	no,no	4578.0	23.0042806260824	NA	61.305352743482
2015	2015	female	widowed	did not finish primary school	rural	no	no	no	no	no	no	never smoke	no,no	NA	21.2263856459689	NA	NA
2015	2015	female	widowed	illiterate	rural	yes	no	no	no	yes	no	never smoke	no,no	NA	22.3346649605193	NA	70.9926442191028
2015	2015	male	widowed	did not finish primary school	rural	yes	no	no	no	no	NA	still smoke	no,no	NA	24.1200672418417	NA	76.9868002946827
2015	2015	male	married with spouse present	primary school	rural	NA	NA	NA	NA	NA	no	still smoke	>1m,NA	6720.0	NA	NA	NA
2015	2015	female	married with spouse present	high school	rural	NA	NA	NA	NA	NA	no	never smoke	no,no	6720.0	21.984609977912	NA	48.065478828289
2015	2015	female	widowed	did not finish primary school	rural	no	no	no	no	no	no	never smoke	no,no	6720.0	32.2354282706899	NA	61.333046948224
2015	2015	male	widowed	illiterate	rural	no	no	no	no	no	no	former, now quit	>1m,NA	NA	19.1074950690335	NA	79.7187097990875
2015	2015	male	widowed	high school	rural	yes	yes	no	no	yes	no	still smoke	no,no	NA	23.2665097529962	NA	72.4294851391615
2015	2015	male	married with spouse present	middle school	rural	yes	no	no	no	yes	no	NA	no,>1m	NA	21.1629459359069	NA	81.5861131267081
2015	2015	female	married with spouse present	middle school	rural	yes	no	no	no	yes	no	never smoke	no,no	NA	28.0689443445463	NA	72.9726941657231
2015	2015	female	married with spouse present	primary school	rural	no	no	no	no	no	no	never smoke	no,no	NA	25.454083444142	NA	62.8134481232451
2015	2015	male	married with spouse present	middle school	rural	yes	no	yes	no	yes	no	former, now quit	no,no	NA	29.752034429545	NA	79.0465998962466
2015	2015	male	married with spouse present	middle school	rural	yes	no	no	no	no	no	still smoke	no,no	4899.0	NA	NA	NA
2015	2015	female	married with spouse present	illiterate	rural	yes	yes	yes	no	yes	NA	never smoke	no,no	NA	NA	NA	NA
2015	2015	male	married with spouse present	primary school	rural	yes	no	no	no	no	no	former, now quit	>1m,NA	4518.0	27.1953664513255	NA	71.804236077854
2015	2015	female	married with spouse present	primary school	rural	no	yes	yes	no	no	no	never smoke	no,<1m	3939.0	26.701837197464	NA	69.2726027513636
2015	2015	male	married with spouse present	NA	rural	NA	NA	NA	NA	NA	NA	NA	NA	NA	NA	NA	NA
2015	2015	male	married with spouse present	illiterate	rural	no	yes	no	no	yes	NA	former, now quit	no,no	247.5	23.0545624644993	NA	63.5034331837278
2015	2015	female	married with spouse present	primary school	rural	no	yes	no	no	no	no	never smoke	>1m,NA	120.0	21.1979346676302	NA	67.868062688964
2015	2015	male	married with spouse present	middle school	rural	yes	yes	yes	yes	yes	no	former, now quit	no,<1m	21892.5	32.2457308955561	NA	61.9088342703099
2015	2015	female	married with spouse present	primary school	rural	no	no	no	yes	no	NA	never smoke	no,no	13440.0	26.3224328700996	NA	48.4203792234721
2015	2015	male	widowed	middle school	rural	no	no	no	no	yes	no	NA	no,no	18984.0	22.2337894110648	NA	73.1527505515022
2015	2015	male	married with spouse present	primary school	rural	yes	no	no	no	no	no	still smoke	no,no	17272.5	28.6347964152862	NA	61.7242007064652
2015	2015	female	married with spouse present	high school	rural	yes	yes	no	no	yes	no	never smoke	no,no	14040.0	28.7757626772778	NA	50.8503752546148
2015	2015	male	married with spouse present	primary school	rural	no	no	no	no	no	NA	still smoke	>1m,NA	NA	NA	NA	NA
2015	2015	female	married with spouse present	middle school	rural	no	no	no	no	no	no	never smoke	>1m,NA	NA	25.5945353347951	NA	41.511167384965
2015	2015	male	never married	primary school	rural	yes	no	no	no	no	yes	former, now quit	<1m,<1m	NA	26.2335804885393	NA	75.1555727699992
2015	2015	male	married with spouse present	high school	rural	no	no	no	no	no	no	still smoke	>1m,NA	NA	21.0121754664229	NA	71.0043510741692
2015	2015	female	married with spouse present	primary school	rural	no	no	no	no	no	no	never smoke	no,no	NA	21.583025680555	NA	NA
2015	2015	male	married with spouse present	middle school	rural	yes	yes	no	no	yes	no	never smoke	no,no	742.5	24.5183276317915	NA	74.4202645551019
2015	2015	female	married with spouse present	primary school	rural	no	no	no	no	no	yes	never smoke	no,no	300.0	26.2448964930975	NA	71.7203361024061
2015	2015	male	married with spouse present	primary school	rural	no	yes	no	no	yes	NA	still smoke	no,<1m	NA	29.2638317329675	NA	NA
2015	2015	female	married with spouse present	illiterate	rural	yes	no	yes	yes	yes	NA	never smoke	no,no	NA	NA	NA	NA
2015	2015	male	married with spouse present	middle school	rural	no	no	no	no	no	NA	never smoke	>1m,NA	24318.0	NA	NA	NA
2015	2015	female	married with spouse present	middle school	rural	no	no	no	no	no	no	never smoke	no,no	22638.0	21.3956478862838	NA	46.0701989971228
2015	2015	female	married with spouse present	primary school	rural	yes	no	no	no	no	no	never smoke	no,no	25704.0	NA	NA	NA
2015	2015	male	never married	did not finish primary school	rural	NA	NA	NA	NA	NA	NA	still smoke	<1m,>1m	NA	NA	NA	NA
2015	2015	male	never married	primary school	rural	yes	no	no	no	no	no	still smoke	<1m,<1m	3832.5	24.7168244174478	NA	51.2324504808244
2015	2015	male	married with spouse present	primary school	rural	no	no	no	no	no	yes	never smoke	>1m,NA	NA	20.620652063451	NA	71.9866938507376
2015	2015	female	married with spouse present	primary school	rural	yes	no	no	no	yes	no	never smoke	no,no	NA	21.9478737997257	NA	71.1027437621688
2015	2015	male	widowed	illiterate	rural	no	no	no	no	yes	NA	former, now quit	>1m,NA	NA	NA	NA	NA
2015	2015	male	married with spouse present	primary school	rural	no	no	no	no	no	no	still smoke	>1m,NA	NA	20.2035477429837	NA	73.1506470433946
2015	2015	female	married with spouse present	illiterate	rural	no	no	no	yes	no	yes	never smoke	no,no	NA	24.6468750936934	NA	59.3546136278485
2015	2015	male	never married	illiterate	rural	yes	no	no	no	yes	yes	still smoke	>1m,NA	5544.0	17.1875	NA	68.747932105073
2015	2015	male	never married	illiterate	rural	yes	no	no	no	no	yes	still smoke	>1m,NA	NA	18.225975586766	NA	78.6772427832099
2015	2015	male	married with spouse present	middle school	rural	yes	yes	no	no	no	yes	still smoke	>1m,NA	NA	20.9578948317687	NA	54.2295672416717
2015	2015	female	married with spouse present	illiterate	rural	no	no	no	no	no	yes	still smoke	no,no	NA	23.6349231819281	NA	47.2304828655994
2015	2015	male	married with spouse present	middle school	rural	no	no	no	no	no	no	still smoke	>1m,NA	NA	20.3002572236637	NA	52.7734954674282
2015	2015	female	married with spouse present	middle school	rural	yes	no	no	no	no	no	never smoke	no,no	NA	22.1369539551358	NA	45.9624131565814
2015	2015	male	married with spouse present	did not finish primary school	rural	yes	no	no	no	no	yes	still smoke	no,no	3226.5	24.9067774899661	NA	61.3857616924339
2015	2015	female	married with spouse present	primary school	rural	yes	no	no	no	no	NA	never smoke	no,no	9198.0	27.4018818290931	NA	50.299180622435
2015	2015	male	married with spouse present	did not finish primary school	rural	NA	NA	NA	NA	NA	NA	still smoke	<1m,no	NA	NA	NA	NA
2015	2015	female	married with spouse present	middle school	rural	NA	NA	NA	NA	NA	no	never smoke	no,no	2152.5	21.5491342514773	NA	36.4117002977341
2015	2015	male	married with spouse present	NA	rural	NA	NA	NA	NA	NA	no	former, now quit	no,>1m	8026.5	26.4670827360155	NA	NA
2015	2015	female	married with spouse present	NA	rural	NA	NA	NA	NA	NA	NA	never smoke	>1m,NA	5544.0	22.4349635796046	NA	NA
2015	2015	male	married with spouse present	middle school	rural	no	no	no	no	no	no	still smoke	no,no	6495.0	NA	NA	NA
2015	2015	female	married with spouse present	illiterate	rural	yes	yes	yes	no	no	no	never smoke	no,no	2242.5	31.3605805386574	NA	60.0057239867654
2015	2015	male	married with spouse present	did not finish primary school	rural	no	no	no	no	no	no	former, now quit	>1m,NA	NA	24.1761181273404	NA	65.3727935294173
2015	2015	female	married with spouse present	illiterate	rural	yes	yes	no	no	no	yes	never smoke	no,no	NA	30.6532793519422	NA	55.3023421296901
2015	2015	male	married with spouse present	primary school	rural	no	no	no	no	no	NA	former, now quit	no,no	20424.0	28.3297089680624	NA	57.8023857862785
2015	2015	female	married with spouse present	illiterate	rural	yes	yes	yes	no	yes	NA	never smoke	no,no	5932.5	NA	NA	NA
2015	2015	male	married with spouse present	primary school	rural	no	yes	no	no	no	NA	still smoke	<1m,>1m	NA	26.4603593825511	NA	NA
2015	2015	female	married with spouse present	primary school	rural	NA	NA	NA	NA	NA	no	never smoke	no,no	NA	29.0015745644915	NA	NA
2015	2015	male	married but not living with spouse temporarily for reasons such as work	primary school	rural	NA	NA	no	no	no	yes	still smoke	>1m,NA	1342.5	NA	NA	NA
2015	2015	female	married but not living with spouse temporarily for reasons such as work	did not finish primary school	rural	yes	no	no	no	no	no	never smoke	>1m,NA	1732.5	29.2942612985969	NA	62.9261919626775
2015	2015	male	married with spouse present	primary school	rural	no	no	no	no	no	no	former, now quit	>1m,NA	NA	23.8782257373114	NA	47.4196724027573
2015	2015	female	married with spouse present	middle school	rural	yes	no	no	no	no	no	never smoke	no,no	NA	26.9918443629754	NA	51.2818057308322
2015	2015	male	married with spouse present	middle school	rural	yes	yes	no	no	no	yes	still smoke	>1m,NA	10878.0	NA	NA	NA
2015	2015	female	married with spouse present	illiterate	rural	no	no	no	no	no	yes	never smoke	no,no	NA	NA	NA	NA
2015	2015	male	married with spouse present	middle school	rural	yes	no	no	no	no	no	still smoke	>1m,NA	NA	NA	NA	NA
2015	2015	female	married with spouse present	did not finish primary school	rural	no	no	no	no	no	no	never smoke	>1m,NA	NA	NA	NA	NA
2015	2015	male	married with spouse present	illiterate	rural	no	no	no	no	no	no	still smoke	>1m,NA	NA	19.950556318008	NA	60.1187336134963
2015	2015	female	married with spouse present	did not finish primary school	rural	yes	no	no	no	yes	no	never smoke	no,no	NA	24.1098142753815	NA	66.0399234255417
2015	2015	male	widowed	primary school	rural	yes	no	no	no	no	NA	never smoke	no,<1m	NA	NA	NA	NA
2015	2015	male	married with spouse present	primary school	rural	no	yes	no	no	yes	no	former, now quit	>1m,NA	15172.5	18.3501216057096	NA	NA
2015	2015	female	married with spouse present	middle school	rural	yes	no	no	no	yes	NA	never smoke	no,no	21892.5	25.6008237860626	NA	NA
2015	2015	male	widowed	primary school	rural	yes	no	no	no	no	NA	former, now quit	>1m,>1m	NA	19.3129520052597	NA	NA
2015	2015	male	married with spouse present	middle school	rural	no	no	no	no	no	no	never smoke	>1m,NA	NA	24.1748521379147	NA	NA
2015	2015	female	married with spouse present	did not finish primary school	rural	yes	no	no	no	no	yes	never smoke	no,no	NA	26.4914981283075	NA	NA
2015	2015	male	married with spouse present	NA	rural	NA	NA	NA	NA	NA	no	still smoke	>1m,NA	NA	21.8668106231699	NA	49.1304510530463
2015	2015	female	married with spouse present	NA	rural	NA	NA	NA	NA	NA	no	never smoke	<1m,no	NA	20.9248796819418	NA	NA
2015	2015	male	never married	primary school	rural	no	no	no	no	no	yes	still smoke	no,<1m	NA	17.5139206151046	NA	65.6549535492452
2015	2015	male	married with spouse present	illiterate	rural	yes	no	no	no	no	no	still smoke	>1m,NA	NA	23.6665043914697	NA	75.2072240065969
2015	2015	female	married with spouse present	did not finish primary school	rural	yes	no	no	no	no	no	never smoke	<1m,<1m	NA	22.6753622549776	NA	61.8182584413982
2015	2015	male	married with spouse present	vocational school	rural	no	yes	no	no	yes	no	former, now quit	no,no	NA	NA	NA	NA
2015	2015	female	married with spouse present	primary school	rural	yes	no	no	no	no	no	never smoke	no,no	NA	NA	NA	NA
2015	2015	female	widowed	did not finish primary school	rural	yes	no	no	no	no	NA	never smoke	no,no	1732.5	28.5447839264471	NA	67.3622628517971
2015	2015	male	married with spouse present	did not finish primary school	rural	no	no	no	no	no	yes	still smoke	>1m,NA	10422.0	23.8093116507017	NA	59.9055886533008
2015	2015	female	married with spouse present	did not finish primary school	rural	no	no	no	no	no	no	never smoke	>1m,NA	2100.0	24.2990546065623	NA	48.3341023662741
2015	2015	male	married with spouse present	did not finish primary school	rural	yes	no	no	no	yes	NA	still smoke	no,>1m	NA	21.8248172171558	NA	62.8421721225551
2015	2015	female	married with spouse present	primary school	rural	yes	yes	no	no	no	NA	never smoke	no,no	1732.5	30.1959597000696	NA	59.2221230340315
2015	2015	male	married with spouse present	primary school	rural	yes	no	no	no	no	no	never smoke	no,<1m	8602.5	27.4923776685138	NA	67.3191993337476
2015	2015	female	married with spouse present	primary school	rural	no	no	no	no	no	no	never smoke	no,no	1162.5	23.8320093092993	NA	59.8944491360658
2015	2015	female	widowed	illiterate	rural	NA	NA	NA	NA	NA	NA	never smoke	NA	NA	24.7666104178842	NA	NA
2015	2015	male	divorced	NA	rural	NA	NA	NA	NA	NA	no	never smoke	<1m,<1m	13770.0	23.7074145946802	NA	45.9419200086581
2015	2015	male	married with spouse present	primary school	rural	no	no	no	no	no	no	former, now quit	no,no	NA	25.9687786960514	NA	53.1331857017074
2015	2015	female	married with spouse present	primary school	rural	yes	yes	no	no	no	NA	never smoke	no,no	NA	25.6187654035678	NA	56.2805078348129
2015	2015	male	married with spouse present	NA	rural	NA	NA	NA	NA	NA	no	still smoke	no,no	6720.0	NA	NA	NA
2015	2015	female	married with spouse present	NA	rural	NA	NA	NA	NA	NA	no	never smoke	>1m,NA	25704.0	28.3258261916862	NA	47.6972759370929
2015	2015	male	married with spouse present	primary school	rural	no	no	no	no	no	no	former, now quit	>1m,NA	2199.0	16.3540360934189	NA	62.4481690771344
2015	2015	female	married with spouse present	did not finish primary school	rural	no	no	yes	no	no	NA	never smoke	no,no	3832.5	24.8890708546793	NA	56.2522570812702
2015	2015	male	married with spouse present	did not finish primary school	rural	no	no	no	no	no	no	still smoke	>1m,NA	4518.0	21.0456527467297	NA	60.0693562698925
2015	2015	female	married with spouse present	middle school	rural	no	no	no	no	no	no	never smoke	no,no	9798.0	22.7509616249478	NA	NA
2015	2015	male	married with spouse present	high school	rural	no	no	no	no	no	no	still smoke	>1m,NA	NA	27.7559418095709	NA	64.960189057426
2015	2015	female	married with spouse present	primary school	rural	yes	yes	no	no	no	NA	never smoke	no,no	NA	30.2689068059997	NA	56.4979711315833
2015	2015	male	married with spouse present	did not finish primary school	rural	yes	no	no	no	no	no	still smoke	no,no	NA	25.7275827644305	NA	65.5877246909762
2015	2015	female	married with spouse present	illiterate	rural	no	no	no	no	no	yes	never smoke	no,no	NA	21.4117254387042	NA	57.480326413134
2015	2015	male	never married	illiterate	rural	no	NA	no	no	no	no	still smoke	no,>1m	NA	21.4580877717168	NA	81.8812880710916
2015	2015	male	married with spouse present	high school	rural	NA	NA	NA	NA	NA	no	former, now quit	no,>1m	NA	22.0437467494814	NA	61.7344930224772
2015	2015	female	married with spouse present	middle school	rural	NA	NA	NA	NA	NA	no	never smoke	>1m,NA	NA	NA	NA	NA
2015	2015	male	married with spouse present	did not finish primary school	rural	no	no	no	no	no	no	still smoke	no,>1m	NA	19.104021396504	NA	57.1622265266064
2015	2015	female	married with spouse present	did not finish primary school	rural	no	no	no	no	no	yes	still smoke	<1m,<1m	NA	17.8962746530314	NA	NA
2015	2015	male	married with spouse present	primary school	rural	yes	no	no	no	yes	yes	still smoke	>1m,NA	420.0	NA	NA	NA
2015	2015	female	married with spouse present	illiterate	rural	no	no	no	no	yes	yes	never smoke	no,no	NA	NA	NA	NA
2015	2015	male	married with spouse present	high school	rural	no	yes	no	no	no	no	still smoke	>1m,NA	2655.0	20.2875439664257	NA	51.6598422119251
2015	2015	female	married with spouse present	middle school	rural	no	yes	no	no	no	no	never smoke	no,no	3832.5	22.1387832663084	NA	NA
2015	2015	female	married with spouse present	primary school	rural	NA	NA	NA	NA	NA	no	never smoke	no,no	6772.5	30.0704592132546	NA	46.2978484095452
2015	2015	male	married with spouse present	middle school	rural	no	no	no	no	no	no	still smoke	>1m,NA	NA	NA	NA	NA
2015	2015	female	married with spouse present	high school	rural	no	yes	no	no	yes	yes	never smoke	>1m,NA	NA	24.4260355029586	NA	54.3982120684962
2015	2015	male	married with spouse present	NA	rural	NA	NA	NA	NA	NA	no	never smoke	>1m,NA	NA	31.1036436392562	NA	49.1810930328948
2015	2015	female	married with spouse present	NA	rural	NA	NA	NA	NA	NA	NA	never smoke	no,no	NA	31.2953734285854	NA	46.1323135910882
2015	2015	male	married with spouse present	middle school	rural	no	no	no	no	no	no	still smoke	<1m,no	9412.5	24.852113574159	NA	57.2790420843474
2015	2015	female	married with spouse present	middle school	rural	yes	yes	no	no	no	no	never smoke	no,no	3832.5	27.0005430446298	NA	56.4120659113822
2015	2015	male	married with spouse present	did not finish primary school	rural	no	no	no	no	no	yes	still smoke	>1m,NA	9198.0	NA	NA	NA
2015	2015	female	married with spouse present	did not finish primary school	rural	no	no	no	no	no	no	never smoke	no,no	4578.0	19.8666666666667	NA	47.1871309759047
2015	2015	male	married with spouse present	primary school	rural	yes	no	no	no	no	no	still smoke	no,no	NA	19.9449035812672	NA	71.5810099792696
2015	2015	female	married with spouse present	primary school	rural	yes	no	no	no	yes	no	still smoke	no,no	NA	22.0822911774966	NA	68.0614806595258
2015	2015	male	divorced	did not finish primary school	rural	no	no	no	no	no	no	still smoke	<1m,<1m	25704.0	NA	NA	NA
2015	2015	male	married with spouse present	did not finish primary school	rural	no	no	no	no	no	no	still smoke	>1m,NA	15172.5	20.2458956048001	NA	NA
2015	2015	female	married with spouse present	did not finish primary school	rural	no	no	no	no	yes	no	never smoke	no,no	9382.5	20.91170044838	NA	NA
2015	2015	male	married with spouse present	middle school	rural	yes	no	no	no	yes	no	former, now quit	no,>1m	NA	27.370483486347	NA	63.2258632743997
2015	2015	female	married with spouse present	did not finish primary school	rural	no	no	no	no	no	no	never smoke	>1m,NA	NA	26.1949750870428	NA	64.6421070344391
2015	2015	male	married with spouse present	primary school	rural	no	no	no	no	no	no	still smoke	no,no	NA	24.452269170579	NA	NA
2015	2015	female	married with spouse present	did not finish primary school	rural	no	no	no	no	no	no	never smoke	>1m,NA	NA	23.1970534662451	NA	43.6794539833498
2015	2015	female	married with spouse present	illiterate	rural	no	no	no	no	no	yes	never smoke	<1m,no	21892.5	19.9552651199509	NA	54.6608323529985
2015	2015	male	married with spouse present	did not finish primary school	rural	no	no	no	no	no	NA	still smoke	>1m,NA	NA	NA	NA	NA
2015	2015	female	married with spouse present	high school	rural	yes	no	no	no	no	NA	still smoke	no,>1m	NA	24.1656067716328	NA	NA
2015	2015	male	married with spouse present	middle school	rural	no	no	no	no	no	no	still smoke	>1m,NA	NA	NA	NA	NA
2015	2015	male	married with spouse present	primary school	rural	no	no	no	no	no	no	still smoke	>1m,NA	346.5	NA	NA	NA
2015	2015	female	married with spouse present	did not finish primary school	rural	no	no	no	no	no	NA	never smoke	no,no	NA	24.058915242122	NA	NA
2015	2015	female	widowed	did not finish primary school	rural	yes	no	no	no	no	no	never smoke	no,no	14206.5	25.3361259374367	NA	64.8761409462712
2015	2015	male	married with spouse present	middle school	rural	no	no	no	no	no	no	never smoke	>1m,NA	NA	23.941119808471	NA	72.637218107354
2015	2015	female	married with spouse present	primary school	rural	no	no	no	no	no	NA	never smoke	<1m,no	NA	NA	NA	NA
2015	2015	male	married with spouse present	did not finish primary school	rural	no	no	no	no	no	NA	still smoke	>1m,NA	21144.0	NA	NA	NA
2015	2015	female	married with spouse present	did not finish primary school	rural	no	no	no	no	no	no	never smoke	no,no	17598.0	21.7211395662574	NA	44.5866456893873
2015	2015	male	married with spouse present	primary school	rural	yes	no	no	no	yes	no	still smoke	>1m,NA	5040.0	NA	NA	NA
2015	2015	female	married with spouse present	primary school	rural	no	no	no	no	no	no	never smoke	>1m,NA	NA	NA	NA	NA
2015	2015	male	married with spouse present	primary school	rural	no	no	no	no	no	NA	still smoke	no,no	NA	NA	NA	NA
2015	2015	female	married with spouse present	high school	rural	yes	yes	no	no	no	yes	never smoke	no,no	NA	25.7926782777288	NA	52.599281924131
2015	2015	male	widowed	middle school	rural	NA	NA	NA	NA	NA	no	former, now quit	>1m,NA	NA	NA	NA	NA
2015	2015	male	married with spouse present	primary school	rural	yes	yes	no	no	yes	no	never smoke	no,no	10878.0	29.7060552331609	NA	NA
2015	2015	female	married with spouse present	did not finish primary school	rural	yes	NA	no	yes	no	yes	never smoke	no,no	346.5	29.9642293486668	NA	69.0076368987932
2015	2015	male	married but not living with spouse temporarily for reasons such as work	middle school	rural	no	no	no	no	no	NA	still smoke	>1m,NA	NA	NA	NA	NA
2015	2015	female	married but not living with spouse temporarily for reasons such as work	middle school	rural	yes	yes	no	no	no	NA	never smoke	no,no	NA	NA	NA	NA
2015	2015	female	married with spouse present	middle school	rural	no	no	no	no	no	no	never smoke	no,no	10878.0	NA	NA	NA
2015	2015	male	married with spouse present	middle school	rural	yes	no	no	no	no	no	former, now quit	>1m,NA	12264.0	NA	NA	NA
2015	2015	male	widowed	did not finish primary school	rural	yes	no	no	no	no	yes	still smoke	no,>1m	NA	NA	NA	NA
2015	2015	male	married with spouse present	did not finish primary school	rural	no	no	no	no	yes	NA	still smoke	>1m,NA	9720.0	22.2169694669639	NA	NA
2015	2015	female	married with spouse present	did not finish primary school	rural	yes	no	yes	no	yes	NA	never smoke	no,no	1732.5	29.3009857206248	NA	69.288748297354
2015	2015	male	married but not living with spouse temporarily for reasons such as work	primary school	rural	yes	no	no	no	no	no	former, now quit	>1m,NA	NA	20.7293984328575	NA	NA
2015	2015	female	married with spouse present	illiterate	rural	no	no	no	no	yes	yes	never smoke	no,no	NA	22.9083401096821	NA	NA
2015	2015	male	married with spouse present	middle school	rural	no	no	no	no	no	NA	still smoke	>1m,NA	NA	22.4373112380772	NA	58.7319379846864
2015	2015	female	married with spouse present	did not finish primary school	rural	yes	yes	no	no	yes	yes	never smoke	no,no	NA	NA	NA	NA
2015	2015	female	married with spouse present	middle school	rural	no	no	no	no	yes	no	never smoke	no,no	NA	22.4073918207409	NA	57.8864089552522
2015	2015	male	married with spouse present	primary school	rural	no	no	no	no	yes	NA	still smoke	>1m,NA	NA	22.2407229876904	NA	NA
2015	2015	male	married with spouse present	middle school	rural	NA	NA	NA	NA	NA	no	never smoke	>1m,NA	NA	NA	NA	NA
2015	2015	female	married with spouse present	did not finish primary school	rural	NA	NA	NA	NA	NA	no	never smoke	no,no	NA	NA	NA	NA
2015	2015	male	married with spouse present	did not finish primary school	rural	no	no	no	no	no	no	former, now quit	>1m,NA	21892.5	22.205736145387	NA	63.7394030761433
2015	2015	female	married with spouse present	did not finish primary school	rural	no	no	no	no	yes	yes	never smoke	no,no	1500.0	18.6859620473269	NA	NA
2015	2015	female	widowed	illiterate	rural	yes	no	no	no	yes	NA	never smoke	no,no	NA	27.7069233298189	NA	NA
2015	2015	male	married with spouse present	NA	rural	NA	NA	NA	NA	NA	no	still smoke	>1m,NA	NA	NA	NA	NA
2015	2015	female	married with spouse present	NA	rural	NA	NA	NA	NA	NA	no	never smoke	no,no	NA	NA	NA	NA
2015	2015	male	married with spouse present	middle school	rural	no	no	no	no	no	no	still smoke	>1m,NA	NA	25.486682652645	NA	56.9871408141728
2015	2015	female	married with spouse present	did not finish primary school	rural	yes	yes	no	no	yes	yes	never smoke	no,no	NA	27.3009665703909	NA	64.0353043808405
2015	2015	female	married with spouse present	high school	rural	yes	no	no	no	yes	yes	never smoke	>1m,NA	2149.5	32.5865430464552	NA	57.1110130735407
2015	2015	male	married with spouse present	illiterate	rural	yes	yes	yes	no	no	yes	former, now quit	<1m,>1m	7066.5	27.6201272214965	NA	64.0352057456392
2015	2015	male	married with spouse present	did not finish primary school	rural	yes	no	no	no	yes	NA	never smoke	>1m,NA	NA	NA	NA	NA
2015	2015	female	married with spouse present	illiterate	rural	yes	no	no	no	yes	NA	never smoke	no,no	NA	20.9391502865679	NA	81.1260757286987
2015	2015	male	married with spouse present	primary school	rural	no	no	no	no	no	no	still smoke	>1m,NA	1732.5	NA	NA	NA
2015	2015	female	married with spouse present	illiterate	rural	no	no	no	no	no	yes	never smoke	no,no	1485.0	NA	NA	NA
2015	2015	male	married with spouse present	vocational school	rural	yes	yes	no	no	no	no	never smoke	no,no	NA	25.4153330285018	NA	72.5637625051852
2015	2015	female	married with spouse present	middle school	rural	no	no	no	no	no	NA	never smoke	no,no	NA	NA	NA	NA
2015	2015	male	married with spouse present	primary school	rural	NA	NA	NA	no	no	no	former, now quit	no,no	9240.0	21.7871429313993	NA	NA
2015	2015	female	married with spouse present	middle school	rural	no	no	no	no	no	no	never smoke	no,no	8452.5	NA	NA	NA
2015	2015	male	married with spouse present	primary school	rural	yes	no	no	no	no	yes	former, now quit	>1m,NA	9192.0	23.4577110010005	NA	66.9510307063467
2015	2015	female	married with spouse present	illiterate	rural	yes	yes	yes	no	yes	no	never smoke	no,no	NA	26.5272206646302	NA	67.5156712943796
2015	2015	male	married with spouse present	illiterate	rural	yes	no	no	no	no	NA	never smoke	>1m,NA	346.5	21.0836260945414	NA	NA
2015	2015	female	married with spouse present	primary school	rural	yes	no	no	no	yes	yes	never smoke	no,no	346.5	25.021927342689	NA	67.3687300222495
2015	2015	male	married with spouse present	high school	rural	no	yes	no	no	no	no	former, now quit	>1m,NA	1732.5	26.6719037866248	NA	65.0624555177943
2015	2015	female	married with spouse present	illiterate	rural	yes	no	no	no	yes	NA	never smoke	no,no	12264.0	23.142568247514	NA	NA
2015	2015	male	married with spouse present	did not finish primary school	rural	yes	NA	no	no	yes	NA	former, now quit	no,no	NA	18.8568424474127	NA	NA
2015	2015	female	married with spouse present	illiterate	rural	no	no	no	no	yes	NA	former, now quit	>1m,NA	2376.0	17.7325850182456	NA	NA
2015	2015	male	married with spouse present	primary school	rural	no	no	no	no	no	NA	still smoke	>1m,NA	NA	NA	NA	NA
2015	2015	female	married with spouse present	primary school	rural	yes	no	no	no	no	no	never smoke	no,no	6444.0	NA	NA	NA
2015	2015	male	married with spouse present	NA	rural	NA	NA	NA	NA	NA	no	still smoke	>1m,NA	NA	NA	NA	NA
2015	2015	female	married with spouse present	NA	rural	NA	NA	NA	NA	NA	NA	never smoke	no,no	NA	22.2370074402985	NA	NA
2015	2015	male	married with spouse present	NA	rural	NA	NA	NA	NA	NA	no	still smoke	>1m,NA	NA	NA	NA	NA
2015	2015	female	married with spouse present	NA	rural	NA	NA	NA	NA	NA	NA	never smoke	no,no	NA	NA	NA	NA
2015	2015	male	married with spouse present	middle school	rural	no	no	no	no	no	no	still smoke	no,no	4158.0	22.0304410133136	NA	60.6956238021199
2015	2015	female	married with spouse present	illiterate	rural	yes	yes	no	no	yes	yes	never smoke	no,no	3090.0	26.55737598731	NA	NA
2015	2015	female	widowed	illiterate	rural	yes	no	no	no	yes	NA	never smoke	no,no	NA	23.5944916334277	NA	73.1026840288923
2015	2015	male	married with spouse present	primary school	rural	yes	no	no	no	no	no	still smoke	>1m,NA	NA	24.5235231337951	NA	NA
2015	2015	female	married with spouse present	illiterate	rural	yes	no	no	no	no	no	never smoke	no,no	NA	28.6775360564219	NA	70.269735825333
2015	2015	male	married with spouse present	NA	rural	NA	NA	NA	NA	NA	no	still smoke	<1m,>1m	8452.5	24.9103570736481	NA	NA
2015	2015	female	married but not living with spouse temporarily for reasons such as work	NA	rural	NA	NA	NA	NA	NA	yes	never smoke	no,no	7792.5	24.7211053733254	NA	NA
2015	2015	male	married with spouse present	illiterate	rural	no	no	no	no	no	no	still smoke	>1m,NA	16638.0	20.0078218984886	NA	NA
2015	2015	female	married with spouse present	did not finish primary school	rural	no	no	no	no	yes	no	never smoke	no,no	NA	29.477713663178	NA	NA
2015	2015	male	married but not living with spouse temporarily for reasons such as work	high school	rural	yes	no	no	no	no	no	never smoke	<1m,no	20160.0	29.5857574792236	NA	NA
2015	2015	female	married but not living with spouse temporarily for reasons such as work	high school	rural	no	no	no	no	no	NA	never smoke	no,no	NA	NA	NA	NA
2015	2015	male	never married	did not finish primary school	rural	no	no	no	no	yes	yes	never smoke	no,no	NA	24.4833419108307	NA	59.8568430633097
2015	2015	male	married with spouse present	middle school	urban	NA	NA	NA	NA	NA	no	former, now quit	>1m,NA	6772.5	26.2824856505102	NA	46.9906573669375
2015	2015	female	married with spouse present	middle school	urban	NA	NA	NA	NA	NA	no	never smoke	no,>1m	1732.5	23.4256055363322	NA	47.5710457450886
2015	2015	female	married with spouse present	NA	urban	NA	NA	NA	NA	NA	yes	never smoke	>1m,NA	6444.0	24.6493114683525	NA	NA
2015	2015	male	married with spouse present	NA	urban	NA	NA	NA	NA	NA	no	still smoke	>1m,NA	10080.0	31.8368265315246	NA	NA
2015	2015	male	married with spouse present	college	urban	NA	NA	NA	NA	NA	no	never smoke	>1m,NA	1732.5	26.1784109113564	NA	NA
2015	2015	female	married with spouse present	bachelor's degree	urban	no	yes	no	no	no	no	never smoke	no,no	NA	27.9117024029752	NA	52.9201713243227
2015	2015	female	married with spouse present	primary school	urban	NA	NA	NA	NA	NA	NA	NA	NA	NA	NA	NA	NA
2015	2015	male	married with spouse present	middle school	urban	yes	no	no	no	no	no	former, now quit	>1m,NA	NA	33.0230234018992	NA	NA
2015	2015	female	married with spouse present	primary school	urban	yes	no	no	no	yes	no	never smoke	no,no	NA	25.507601265177	NA	NA
2015	2015	male	married with spouse present	high school	urban	yes	yes	no	no	yes	no	former, now quit	>1m,NA	NA	30.6989266946513	NA	47.1681095335861
2015	2015	female	married with spouse present	college	urban	no	no	no	no	no	no	never smoke	no,<1m	NA	21.5029218407597	NA	46.3363691811341
2015	2015	male	married with spouse present	primary school	urban	no	no	no	no	no	no	never smoke	>1m,NA	5386.5	25.405515649444	NA	74.2001100529889
2015	2015	female	married with spouse present	primary school	urban	yes	yes	yes	no	yes	yes	former, now quit	no,no	2970.0	29.2883978949653	NA	79.6541535536091
2015	2015	female	widowed	primary school	urban	NA	NA	NA	NA	NA	NA	still smoke	no,no	NA	NA	NA	NA
2015	2015	female	widowed	did not finish primary school	urban	no	no	no	no	no	no	never smoke	no,<1m	NA	NA	NA	NA
2015	2015	male	married with spouse present	vocational school	urban	yes	no	no	no	no	no	still smoke	>1m,NA	2632.5	22.5669507485078	NA	NA
2015	2015	female	married with spouse present	primary school	urban	yes	no	yes	no	yes	no	never smoke	no,no	1732.5	22.100733338415	NA	NA
2015	2015	female	married with spouse present	college	urban	no	no	no	no	yes	no	former, now quit	<1m,>1m	3832.5	25.8829639889197	NA	56.6498945943954
2015	2015	male	married with spouse present	vocational school	urban	no	yes	no	yes	yes	NA	former, now quit	no,>1m	NA	NA	NA	NA
2015	2015	female	married with spouse present	NA	urban	NA	NA	NA	NA	NA	no	never smoke	no,no	2452.5	22.0240816948636	NA	59.8554224550997
2015	2015	male	married with spouse present	NA	urban	NA	NA	NA	NA	NA	no	former, now quit	>1m,NA	2032.5	26.4737145282158	NA	61.3489886479173
2015	2015	male	married with spouse present	middle school	urban	no	yes	no	no	no	NA	former, now quit	no,no	NA	22.7818293005723	NA	60.6183372983143
2015	2015	female	married with spouse present	primary school	urban	yes	no	no	no	yes	no	never smoke	no,no	NA	33.2842797783934	NA	46.4472536165028
2015	2015	female	married with spouse present	primary school	urban	yes	yes	no	no	no	no	never smoke	no,no	NA	NA	no	NA
2015	2015	female	married with spouse present	NA	urban	NA	NA	NA	NA	NA	no	still smoke	no,no	4158.0	NA	NA	NA
2015	2015	male	married with spouse present	high school	urban	no	no	no	no	no	no	former, now quit	no,>1m	1732.5	NA	NA	NA
2015	2015	female	married with spouse present	middle school	urban	no	yes	no	yes	no	no	never smoke	no,no	1732.5	NA	NA	NA
2015	2015	male	divorced	did not finish primary school	urban	NA	NA	NA	NA	NA	no	never smoke	no,<1m	NA	26.1203648349961	NA	56.7849651121657
2015	2015	male	married with spouse present	high school	urban	no	yes	no	no	no	no	still smoke	>1m,NA	2137.5	NA	no	NA
2015	2015	female	divorced	high school	urban	yes	no	no	no	yes	yes	never smoke	no,<1m	NA	NA	yes	NA
2015	2015	male	married with spouse present	vocational school	urban	no	no	no	no	no	no	still smoke	>1m,NA	1732.5	NA	no	NA
2015	2015	female	married with spouse present	high school	urban	no	yes	no	no	no	no	never smoke	>1m,NA	NA	25.8880027828597	NA	48.8959403772894
2015	2015	male	married but not living with spouse temporarily for reasons such as work	high school	urban	NA	NA	NA	NA	NA	NA	still smoke	>1m,NA	NA	NA	NA	NA
2015	2015	male	married with spouse present	middle school	urban	NA	NA	NA	NA	NA	no	still smoke	<1m,>1m	5358.0	NA	NA	NA
2015	2015	male	married with spouse present	high school	urban	no	yes	yes	no	no	no	never smoke	>1m,NA	NA	NA	NA	NA
2015	2015	female	married but not living with spouse temporarily for reasons such as work	high school	urban	yes	yes	yes	no	no	no	never smoke	no,no	NA	26.920235005767	NA	60.1384777609101
2015	2015	female	widowed	primary school	urban	no	yes	yes	no	yes	no	never smoke	no,no	NA	19.909972299169	NA	73.3848506509663
2015	2015	male	married with spouse present	middle school	urban	no	no	no	no	no	no	former, now quit	<1m,no	NA	23.7680610595822	NA	56.6244033166712
2015	2015	male	married with spouse present	high school	urban	NA	NA	NA	NA	NA	NA	never smoke	no,no	NA	NA	NA	NA
2015	2015	male	married with spouse present	did not finish primary school	urban	NA	NA	NA	NA	NA	no	still smoke	>1m,NA	NA	24.7360213856093	NA	NA
2015	2015	female	married but not living with spouse temporarily for reasons such as work	did not finish primary school	urban	yes	yes	no	no	no	no	never smoke	no,no	NA	20.6811541271001	NA	NA
2015	2015	female	separated	high school	urban	no	no	no	no	yes	no	never smoke	<1m,>1m	1732.5	NA	yes	NA
2015	2015	male	married with spouse present	primary school	urban	no	yes	no	no	no	no	never smoke	>1m,NA	4158.0	NA	no	NA
2015	2015	female	married with spouse present	primary school	urban	no	yes	no	no	no	no	never smoke	no,no	4158.0	NA	no	NA
2015	2015	female	married with spouse present	vocational school	urban	NA	NA	NA	NA	NA	NA	NA	NA	NA	NA	NA	NA
2015	2015	male	married with spouse present	did not finish primary school	urban	NA	NA	NA	NA	NA	NA	NA	NA	NA	NA	NA	NA
2015	2015	male	married with spouse present	middle school	urban	no	no	no	no	no	no	former, now quit	no,no	NA	23.0528882792257	NA	61.9685334111701
2015	2015	female	married with spouse present	primary school	urban	no	no	no	no	no	NA	never smoke	no,no	NA	NA	NA	52.4148401617439
2015	2015	male	married with spouse present	middle school	urban	NA	NA	NA	NA	NA	no	still smoke	<1m,>1m	NA	25.6196952160494	NA	53.2301608342325
2015	2015	female	married with spouse present	primary school	urban	NA	NA	NA	NA	NA	no	never smoke	no,no	NA	23.5972850400189	NA	37.5492677261889
2015	2015	male	married with spouse present	bachelor's degree	urban	NA	NA	NA	NA	NA	NA	NA	NA	NA	NA	NA	NA
2015	2015	female	married with spouse present	middle school	urban	NA	NA	NA	NA	NA	no	never smoke	no,no	1732.5	NA	NA	NA
2015	2015	female	married with spouse present	illiterate	urban	yes	no	no	no	yes	NA	never smoke	no,no	NA	NA	NA	NA
2015	2015	male	married with spouse present	primary school	urban	yes	no	no	no	no	NA	never smoke	no,no	NA	26.8974581014389	NA	NA
2015	2015	female	married with spouse present	primary school	urban	NA	NA	NA	NA	NA	NA	NA	NA	NA	NA	NA	NA
2015	2015	male	married with spouse present	vocational school	urban	yes	yes	yes	no	no	no	never smoke	<1m,>1m	2842.5	26.8828547772906	NA	80.771517956645
2015	2015	female	married with spouse present	primary school	urban	yes	yes	yes	no	yes	no	never smoke	no,>1m	2595.0	30.0730662635425	NA	79.3687656874358
2015	2015	female	married with spouse present	middle school	urban	yes	no	no	no	yes	no	never smoke	no,no	NA	27.4689528546025	NA	75.3287320031518
2015	2015	male	married with spouse present	did not finish primary school	urban	no	no	no	no	no	NA	former, now quit	no,NA	NA	NA	NA	NA
2015	2015	male	married with spouse present	high school	urban	yes	yes	no	no	no	no	still smoke	no,no	NA	NA	NA	NA
2015	2015	female	married with spouse present	high school	urban	no	no	no	no	no	no	never smoke	no,no	NA	23.8181305754338	NA	52.1223717934337
2015	2015	female	married with spouse present	middle school	urban	no	no	no	no	yes	no	never smoke	no,no	NA	27.5994139780873	NA	65.8634087024693
2015	2015	male	married with spouse present	middle school	urban	yes	yes	yes	no	yes	no	never smoke	<1m,>1m	NA	27.3349369829697	NA	71.2919390065439
2015	2015	male	married with spouse present	middle school	urban	yes	yes	no	no	no	no	never smoke	no,no	NA	25.4312908982748	NA	NA
2015	2015	female	married with spouse present	did not finish primary school	urban	no	no	no	no	no	no	never smoke	no,no	NA	24.2980278798923	NA	82.2415921869235
2015	2015	male	married with spouse present	middle school	urban	no	no	yes	no	yes	no	never smoke	no,no	NA	NA	NA	NA
2015	2015	female	married with spouse present	NA	urban	NA	NA	NA	NA	NA	no	never smoke	no,no	NA	NA	NA	NA
2015	2015	male	married with spouse present	primary school	urban	no	no	no	no	yes	NA	former, now quit	no,>1m	NA	NA	NA	NA
2015	2015	female	married with spouse present	middle school	urban	no	no	no	no	no	no	never smoke	no,no	NA	25.7773636915262	NA	NA
2015	2015	male	married with spouse present	high school	urban	NA	NA	NA	NA	NA	NA	still smoke	>1m,NA	NA	NA	NA	NA
2015	2015	female	married with spouse present	college	urban	no	no	no	no	no	no	never smoke	<1m,<1m	1732.5	27.7806614429275	NA	46.6623783524306
2015	2015	female	widowed	primary school	urban	yes	yes	yes	no	no	no	never smoke	no,no	NA	26.6751917843692	NA	73.2378362827985
2015	2015	male	married with spouse present	high school	urban	NA	NA	NA	NA	NA	no	still smoke	>1m,NA	2932.5	NA	NA	NA
2015	2015	female	married with spouse present	middle school	urban	NA	NA	NA	NA	NA	no	never smoke	no,no	346.5	24.0319221544842	NA	NA
2015	2015	male	married with spouse present	college	urban	NA	NA	NA	NA	NA	no	still smoke	no,no	3232.5	26.2195743689094	NA	NA
2015	2015	female	married with spouse present	bachelor's degree	urban	NA	NA	NA	NA	NA	no	never smoke	<1m,<1m	1732.5	21.7765155609713	NA	NA
2015	2015	male	widowed	middle school	urban	yes	yes	no	no	yes	no	never smoke	<1m,<1m	1732.5	31.3744329782615	NA	72.2811042446905
2015	2015	male	married with spouse present	bachelor's degree	urban	no	yes	no	no	no	no	still smoke	>1m,NA	NA	NA	no	NA
2015	2015	male	married with spouse present	NA	urban	NA	NA	NA	NA	NA	no	never smoke	no,no	NA	25.1455621301775	NA	61.3525716586497
2015	2015	female	married with spouse present	NA	urban	NA	NA	NA	NA	NA	no	never smoke	no,no	NA	21.4074396336606	NA	57.2473240075546
2015	2015	male	married with spouse present	high school	urban	NA	NA	NA	NA	NA	NA	never smoke	no,<1m	NA	NA	NA	NA
2015	2015	female	married with spouse present	middle school	urban	yes	no	no	no	yes	yes	never smoke	no,no	9198.0	31.2110726643599	NA	48.7663730608848
2015	2015	male	married with spouse present	college	urban	NA	NA	NA	NA	NA	NA	NA	NA	NA	NA	NA	NA
2015	2015	male	married with spouse present	NA	urban	NA	NA	NA	NA	NA	no	still smoke	>1m,NA	NA	21.8072762172221	NA	51.1899155252227
2015	2015	female	married with spouse present	NA	urban	NA	NA	NA	NA	NA	no	never smoke	no,no	NA	30.5865265496177	NA	46.4012338644449
2015	2015	male	married with spouse present	college	urban	yes	yes	yes	no	yes	no	still smoke	>1m,NA	NA	NA	NA	NA
2015	2015	female	married with spouse present	primary school	urban	yes	no	no	no	no	yes	never smoke	no,no	NA	NA	NA	NA
2015	2015	female	widowed	illiterate	urban	yes	no	no	no	yes	no	never smoke	no,no	2032.5	23.956541362236	NA	NA
2015	2015	male	married with spouse present	middle school	urban	NA	NA	NA	NA	NA	no	still smoke	>1m,NA	NA	24.8724489795918	NA	50.7220399408774
2015	2015	female	married with spouse present	middle school	urban	yes	no	yes	no	no	no	former, now quit	no,no	NA	24.4080691033645	NA	54.448353389253
2015	2015	male	married with spouse present	illiterate	urban	no	no	no	no	no	no	still smoke	no,no	4158.0	19.6639870225862	NA	61.582266499313
2015	2015	female	married with spouse present	middle school	urban	no	no	no	no	no	no	never smoke	no,no	3832.5	28.0926549637028	NA	63.3597032708491
2015	2015	male	married with spouse present	primary school	urban	NA	NA	NA	NA	NA	yes	still smoke	>1m,NA	NA	25.4662336063411	NA	59.8156812417368
2015	2015	female	married with spouse present	did not finish primary school	urban	no	yes	yes	no	yes	NA	never smoke	no,no	NA	31.470673881919	NA	55.6221139996155
2015	2015	male	married with spouse present	middle school	urban	no	no	yes	no	no	no	never smoke	<1m,<1m	2160.0	23.5307860558106	NA	48.7620801320793
2015	2015	female	married with spouse present	high school	urban	no	no	no	no	no	no	never smoke	no,no	1732.5	30.0838409297767	NA	NA
2015	2015	male	married with spouse present	NA	urban	NA	NA	NA	NA	NA	yes	still smoke	>1m,NA	NA	26.5099726982628	NA	NA
2015	2015	female	married with spouse present	high school	urban	NA	NA	NA	NA	NA	no	never smoke	no,no	NA	21.8492476259078	NA	NA
2015	2015	male	married with spouse present	did not finish primary school	urban	yes	no	no	no	yes	no	never smoke	no,no	NA	31.2520329349353	NA	79.4987625608805
2015	2015	female	married with spouse present	illiterate	urban	no	yes	no	no	yes	no	never smoke	no,no	NA	35.0531236132	NA	76.692283988573
2015	2015	male	married with spouse present	high school	urban	yes	yes	no	no	no	no	still smoke	>1m,NA	6772.5	28.6568827324585	NA	63.9214363057771
2015	2015	female	married with spouse present	high school	urban	yes	yes	no	no	yes	yes	never smoke	no,no	4158.0	32.5973416988575	NA	63.1786873670805
2015	2015	female	married but not living with spouse temporarily for reasons such as work	NA	urban	NA	NA	NA	NA	NA	no	never smoke	no,>1m	6772.5	25.7116516971305	NA	52.40884014759
2015	2015	male	married but not living with spouse temporarily for reasons such as work	bachelor's degree	urban	NA	NA	NA	NA	NA	NA	never smoke	>1m,NA	NA	NA	NA	NA
2015	2015	male	married with spouse present	primary school	urban	no	yes	no	no	no	no	former, now quit	>1m,NA	NA	29.0885417677809	NA	57.8697627296459
2015	2015	female	married with spouse present	middle school	urban	no	yes	no	no	yes	no	still smoke	no,no	NA	18.4081395413823	NA	55.1970173476383
2015	2015	female	widowed	did not finish primary school	urban	yes	no	yes	no	no	no	never smoke	no,no	4158.0	24.2641718996967	NA	61.4786294213687
2015	2015	male	married with spouse present	middle school	urban	NA	NA	NA	NA	NA	no	still smoke	>1m,NA	6772.5	NA	NA	NA
2015	2015	NA	NA	high school	urban	NA	NA	NA	NA	NA	NA	NA	NA	NA	NA	NA	NA
2015	2015	male	married with spouse present	illiterate	urban	yes	yes	no	no	no	no	still smoke	>1m,NA	NA	NA	NA	65.3707460754677
2015	2015	female	married with spouse present	NA	urban	NA	NA	NA	NA	NA	no	never smoke	no,no	NA	23.7866314123751	NA	68.0090483144523
2015	2015	female	married with spouse present	primary school	urban	no	yes	no	no	no	no	never smoke	>1m,NA	NA	NA	no	NA
2015	2015	male	married with spouse present	college	urban	yes	yes	yes	no	no	no	never smoke	>1m,NA	NA	NA	no	NA
2015	2015	female	widowed	primary school	urban	yes	no	no	no	yes	NA	never smoke	no,no	1852.5	27.7493198673701	NA	71.2557000100826
2015	2015	male	married with spouse present	NA	urban	NA	NA	NA	NA	NA	no	still smoke	>1m,NA	420.0	28.9569447785166	NA	52.3523808807327
2015	2015	female	married with spouse present	NA	urban	NA	NA	NA	NA	NA	no	never smoke	no,no	4758.0	38.6675329563677	NA	NA
2015	2015	male	married with spouse present	middle school	urban	yes	yes	yes	no	yes	no	never smoke	no,no	6232.5	27.5883420335222	NA	60.9204332441138
2015	2015	female	married with spouse present	middle school	urban	no	no	no	no	no	no	never smoke	no,no	2152.5	27.1676568634653	NA	55.7140661666309
2015	2015	male	married with spouse present	primary school	urban	yes	yes	yes	no	yes	no	never smoke	no,<1m	2152.5	24.5730027548209	NA	68.2571295116403
2015	2015	female	married with spouse present	did not finish primary school	urban	NA	NA	NA	NA	NA	yes	never smoke	no,no	1732.5	30.1518526410299	NA	60.7969209089704
2015	2015	male	married with spouse present	middle school	urban	no	no	no	no	no	no	still smoke	no,<1m	NA	24.9142347961684	NA	62.3357475510828
2015	2015	female	married with spouse present	did not finish primary school	urban	yes	yes	yes	yes	yes	yes	never smoke	no,no	NA	29.7150871726369	NA	67.4502057011722
2015	2015	male	married with spouse present	primary school	urban	no	yes	no	no	no	NA	still smoke	>1m,NA	4158.0	26.5498473383778	NA	69.5750358416909
2015	2015	female	married with spouse present	did not finish primary school	urban	no	no	no	no	no	NA	never smoke	no,no	6258.0	24.1022863291575	NA	61.1601072843703
2015	2015	female	widowed	illiterate	urban	no	yes	no	no	no	no	never smoke	no,no	NA	32.6359624724331	NA	55.147650807017
2015	2015	male	married with spouse present	middle school	urban	no	no	no	no	no	no	never smoke	no,no	9918.0	28.1476002629849	NA	57.3317001434946
2015	2015	female	married with spouse present	primary school	urban	no	no	no	no	yes	yes	never smoke	no,no	5040.0	29.0673287306284	NA	51.1080945795269
2015	2015	male	married with spouse present	high school	urban	yes	no	no	no	no	yes	never smoke	no,no	229.5	26.09441382073	NA	56.2228658706972
2015	2015	female	married with spouse present	illiterate	urban	no	no	no	no	no	no	never smoke	no,no	5040.0	31.803563046092	NA	46.2104445548565
2015	2015	female	married with spouse present	middle school	urban	NA	NA	NA	NA	NA	no	never smoke	no,no	NA	27.319695154992	NA	58.2362826412124
2015	2015	male	married with spouse present	did not finish primary school	urban	NA	NA	NA	NA	NA	no	still smoke	no,>1m	NA	31.8656142028015	NA	63.0870125663803
2015	2015	female	married with spouse present	illiterate	urban	yes	yes	no	no	yes	no	never smoke	no,no	346.5	32.6895572593841	NA	75.9846526973221
2015	2015	male	married with spouse present	primary school	urban	no	yes	no	no	no	no	former, now quit	no,>1m	9652.5	27.8450328217456	NA	74.0529930375554
2015	2015	male	married with spouse present	primary school	urban	yes	no	no	no	yes	no	still smoke	>1m,NA	1732.5	27.7044907991446	no	NA
2015	2015	female	married with spouse present	did not finish primary school	urban	no	no	no	no	no	no	never smoke	no,no	4578.0	20.9441215975439	no	50.8659764498292
2015	2015	male	married with spouse present	illiterate	urban	yes	yes	no	no	no	no	former, now quit	no,>1m	NA	28.0209816660733	NA	73.4329809268488
2015	2015	female	married with spouse present	illiterate	urban	no	yes	no	no	yes	yes	former, now quit	no,no	NA	27.8713132378595	NA	64.4692682648493
2015	2015	male	married with spouse present	middle school	rural	no	no	no	no	no	NA	former, now quit	<1m,<1m	NA	26.868242936919	NA	46.4640559053774
2015	2015	female	married with spouse present	primary school	rural	no	no	no	no	no	yes	never smoke	no,no	NA	31.4824591649815	NA	46.2264444772572
2015	2015	female	married with spouse present	primary school	rural	no	no	no	no	no	NA	never smoke	no,no	NA	NA	NA	NA
2015	2015	male	married with spouse present	middle school	rural	no	no	no	no	no	no	former, now quit	no,no	NA	22.5048375945014	NA	59.7633772667147
2015	2015	male	married with spouse present	high school	rural	no	no	no	no	no	no	still smoke	<1m,<1m	NA	26.6893375554734	NA	66.512331165511
2015	2015	female	married with spouse present	illiterate	rural	yes	yes	yes	no	no	no	never smoke	no,no	NA	24.8455846911445	NA	NA
2015	2015	male	married with spouse present	illiterate	rural	no	no	yes	no	yes	no	still smoke	no,no	1732.5	20.1166473471399	NA	72.2932227544079
2015	2015	female	married with spouse present	primary school	rural	no	no	no	no	no	no	still smoke	no,no	1237.5	17.1932970436406	NA	62.7284380654478
2015	2015	male	widowed	primary school	rural	no	no	no	no	no	no	still smoke	<1m,>1m	NA	20.8981210760081	NA	59.0705583753516
2015	2015	male	married with spouse present	middle school	rural	no	no	no	no	no	NA	still smoke	<1m,NA	NA	NA	NA	NA
2015	2015	female	married but not living with spouse temporarily for reasons such as work	middle school	rural	no	no	no	no	no	no	never smoke	<1m,<1m	NA	21.2509354044216	NA	44.7631059959347
2015	2015	male	married but not living with spouse temporarily for reasons such as work	middle school	rural	no	no	no	no	no	no	former, now quit	no,no	6258.0	27.5585111495579	NA	NA
2015	2015	female	widowed	illiterate	rural	no	no	no	no	no	yes	never smoke	no,no	6720.0	NA	NA	NA
2015	2015	male	married with spouse present	primary school	rural	yes	no	no	no	yes	yes	still smoke	no,>1m	NA	NA	NA	61.5672129862395
2015	2015	female	married with spouse present	primary school	rural	yes	no	no	no	no	no	never smoke	no,no	NA	33.6900909077885	NA	61.6177603816435
2015	2015	male	married with spouse present	middle school	rural	no	no	no	no	no	no	former, now quit	no,no	247.5	21.7372781065089	NA	60.9955767621417
2015	2015	female	married with spouse present	primary school	rural	yes	yes	no	no	no	no	never smoke	no,no	NA	29.3222240025637	NA	60.4035130323126
2015	2015	male	married with spouse present	NA	rural	NA	NA	NA	NA	NA	no	still smoke	>1m,NA	2152.5	26.4049295194378	NA	NA
2015	2015	female	married but not living with spouse temporarily for reasons such as work	NA	rural	NA	NA	NA	NA	NA	yes	never smoke	no,no	3037.5	19.9968513903974	NA	NA
2015	2015	female	widowed	primary school	rural	yes	no	no	no	no	no	never smoke	no,no	NA	28.3706993663704	NA	64.0358067790207
2015	2015	female	widowed	illiterate	rural	yes	yes	no	no	no	yes	never smoke	no,no	13440.0	28.8706498169107	NA	66.3932028112857
2015	2015	female	widowed	illiterate	rural	no	no	no	no	no	yes	still smoke	no,no	NA	26.0991675982299	NA	66.7965533181929
2015	2015	male	married with spouse present	primary school	rural	no	no	no	no	yes	NA	still smoke	no,no	1782.0	25.8941732183123	NA	56.4203317208092
2015	2015	female	married with spouse present	primary school	rural	no	no	no	no	no	no	never smoke	no,no	14958.0	24.0582726326743	NA	61.3392761470397
2015	2015	male	married with spouse present	primary school	rural	no	no	no	no	yes	no	still smoke	>1m,NA	NA	25.3681303176207	NA	65.1375020397943
2015	2015	female	married with spouse present	illiterate	rural	no	no	no	no	yes	no	never smoke	no,no	NA	28.7805950922173	NA	62.985908242271
2015	2015	male	married with spouse present	middle school	rural	yes	no	no	no	yes	no	still smoke	>1m,NA	NA	21.5710932670461	NA	NA
2015	2015	female	married with spouse present	primary school	rural	no	no	no	no	no	no	never smoke	no,no	NA	24.6856551583965	NA	NA
2015	2015	female	widowed	primary school	rural	yes	no	no	no	no	NA	never smoke	no,no	NA	NA	NA	NA
2015	2015	male	married with spouse present	primary school	rural	no	no	no	no	no	yes	never smoke	no,no	NA	29.5130248425204	NA	71.5385537270109
2015	2015	female	married with spouse present	illiterate	rural	yes	no	no	no	no	NA	never smoke	no,no	NA	26.8545002345806	NA	NA
2015	2015	male	married with spouse present	middle school	rural	no	no	no	no	no	no	still smoke	no,no	NA	25.8897897683985	NA	NA
2015	2015	female	married with spouse present	middle school	rural	no	no	no	no	no	no	never smoke	no,no	NA	20.7296124843509	NA	NA
2015	2015	male	married with spouse present	college	rural	no	yes	no	no	no	no	former, now quit	<1m,<1m	NA	23.6678004535147	NA	43.0850625424357
2015	2015	female	married with spouse present	primary school	rural	no	no	no	no	no	no	never smoke	no,no	NA	19.6235329980186	NA	40.5380858485932
2015	2015	male	married with spouse present	primary school	rural	no	no	no	no	no	NA	still smoke	no,no	NA	32.2209846290933	NA	NA
2015	2015	female	married with spouse present	did not finish primary school	rural	no	no	no	no	no	no	never smoke	no,no	NA	30.1460131011026	NA	43.4108893626378
2015	2015	male	widowed	high school	rural	NA	NA	NA	NA	no	no	former, now quit	no,<1m	1732.5	24.9057737636818	NA	59.1300980718804
2015	2015	male	married with spouse present	NA	rural	NA	NA	NA	NA	NA	no	never smoke	no,<1m	NA	NA	NA	NA
2015	2015	female	married but not living with spouse temporarily for reasons such as work	NA	rural	NA	NA	NA	NA	NA	no	never smoke	no,no	NA	19.6500758628739	NA	37.6264635335793
2015	2015	male	married with spouse present	primary school	rural	no	no	no	no	no	yes	still smoke	no,no	22638.0	22.8217397648238	NA	70.8150653859725
2015	2015	female	married with spouse present	primary school	rural	no	no	no	no	no	yes	still smoke	no,no	5040.0	20.8562986021779	NA	NA
2015	2015	male	never married	primary school	rural	yes	no	no	no	no	no	former, now quit	no,<1m	NA	28.3427849510156	NA	NA
2015	2015	male	married with spouse present	did not finish primary school	rural	no	no	no	no	no	NA	former, now quit	<1m,<1m	15172.5	21.8826375457864	NA	60.1807084749716
2015	2015	female	married with spouse present	illiterate	rural	yes	yes	yes	no	yes	NA	never smoke	no,no	NA	NA	NA	NA
2015	2015	male	married with spouse present	middle school	rural	no	no	no	no	no	no	still smoke	no,no	NA	21.529538958761	NA	56.383216117455
2015	2015	female	married with spouse present	high school	rural	no	no	no	no	no	no	never smoke	no,no	NA	29.7339568783776	NA	51.0237908578941
2015	2015	male	married with spouse present	illiterate	rural	yes	no	no	no	no	yes	never smoke	no,<1m	NA	NA	NA	NA
2015	2015	female	married with spouse present	did not finish primary school	rural	yes	yes	no	no	no	yes	never smoke	no,no	NA	25.7297717040731	NA	72.4671323111477
2015	2015	female	married with spouse present	primary school	rural	no	no	no	no	no	NA	never smoke	no,no	NA	18.3018392542202	NA	NA
2015	2015	female	married with spouse present	primary school	rural	yes	no	no	no	yes	yes	never smoke	no,no	NA	22.3378436797699	NA	60.2035953808526
2015	2015	male	married with spouse present	middle school	rural	no	no	no	no	no	no	still smoke	>1m,NA	NA	25.8953310718078	NA	50.0193433424146
2015	2015	female	married with spouse present	did not finish primary school	rural	no	no	no	no	no	no	never smoke	no,no	NA	25.5251962633218	NA	52.2636530885222
2015	2015	male	married with spouse present	middle school	rural	no	no	no	no	no	no	still smoke	>1m,NA	17272.5	NA	NA	NA
2015	2015	female	married with spouse present	middle school	rural	no	no	no	no	no	no	never smoke	no,no	19698.0	NA	NA	NA
2015	2015	male	widowed	primary school	rural	no	no	no	no	yes	no	never smoke	>1m,NA	NA	27.2653178934779	NA	57.6544896628162
2015	2015	male	married with spouse present	high school	rural	no	no	no	no	no	no	still smoke	no,no	NA	21.2786812207619	NA	51.7704016023662
2015	2015	female	widowed	illiterate	rural	yes	no	no	no	no	no	never smoke	no,no	4158.0	23.7226979778387	NA	70.8746528188699
2015	2015	male	widowed	illiterate	rural	no	no	no	no	no	yes	still smoke	no,no	NA	21.3498266135293	NA	80.0250490348941
2015	2015	male	widowed	middle school	rural	no	no	no	no	no	no	former, now quit	>1m,NA	NA	25.2485369278655	NA	67.0970079440846
2015	2015	female	widowed	illiterate	rural	yes	no	no	no	yes	yes	never smoke	no,no	2992.5	25.0047509026715	NA	69.4882542759442
2015	2015	male	married with spouse present	middle school	rural	yes	no	no	no	no	no	still smoke	>1m,NA	990.0	24.9264926874337	NA	54.8859274864609
2015	2015	female	married with spouse present	high school	rural	no	no	no	no	no	no	never smoke	no,no	1732.5	22.857937915853	NA	49.6098226032277
2015	2015	female	widowed	illiterate	rural	yes	no	no	no	no	NA	never smoke	no,no	NA	22.4315429268895	NA	NA
2015	2015	female	widowed	middle school	rural	no	no	no	no	no	yes	never smoke	no,no	3832.5	NA	NA	NA
2015	2015	female	widowed	illiterate	rural	no	no	no	no	no	no	never smoke	no,no	1732.5	26.436594612947	NA	55.8165459007653
2015	2015	male	married but not living with spouse temporarily for reasons such as work	middle school	rural	yes	no	no	no	yes	no	still smoke	no,no	NA	24.4347210236172	NA	66.5508543524337
2015	2015	female	married but not living with spouse temporarily for reasons such as work	illiterate	rural	no	no	no	no	no	no	never smoke	no,no	NA	28.0823073030865	NA	NA
2015	2015	male	married with spouse present	did not finish primary school	rural	no	no	no	no	no	no	former, now quit	no,<1m	NA	24.4138977905212	NA	NA
2015	2015	female	married with spouse present	illiterate	rural	yes	no	no	no	yes	NA	never smoke	no,no	5040.0	27.4591772857006	NA	NA
2015	2015	male	married with spouse present	middle school	rural	no	no	no	no	no	no	still smoke	>1m,NA	15172.5	21.3267466675216	NA	58.3367541765484
2015	2015	female	married with spouse present	illiterate	rural	yes	no	no	no	no	no	never smoke	no,no	8692.5	24.1081894506615	NA	48.1288910620446
2015	2015	male	married with spouse present	did not finish primary school	rural	yes	no	no	no	no	no	former, now quit	>1m,NA	13758.0	26.6653328002666	NA	74.3074533759646
2015	2015	female	married with spouse present	did not finish primary school	rural	no	no	no	no	yes	yes	never smoke	no,no	346.5	21.3034801195073	NA	NA
2015	2015	male	married with spouse present	did not finish primary school	rural	no	no	no	no	no	no	still smoke	>1m,NA	14206.5	20.1389047869783	NA	51.5766932743306
2015	2015	female	married with spouse present	primary school	rural	no	no	no	no	no	yes	never smoke	no,no	2100.0	23.3005794910557	NA	NA
2015	2015	male	married with spouse present	middle school	rural	yes	no	no	no	no	no	still smoke	>1m,NA	NA	29.8628770573059	NA	61.8925361197756
2015	2015	female	married with spouse present	illiterate	rural	no	no	no	no	yes	yes	never smoke	no,no	NA	23.6142021634491	NA	56.0747800069154
2015	2015	male	married with spouse present	high school	rural	yes	no	no	no	no	no	still smoke	>1m,NA	NA	23.0849768653016	NA	NA
2015	2015	female	married with spouse present	middle school	rural	yes	no	no	no	no	no	still smoke	no,no	NA	28.2248423525868	NA	53.0573542418444
2015	2015	male	married with spouse present	NA	rural	NA	NA	NA	NA	NA	no	former, now quit	<1m,no	NA	NA	NA	NA
2015	2015	female	married with spouse present	NA	rural	NA	NA	NA	NA	NA	no	never smoke	no,no	NA	NA	NA	NA
2015	2015	male	married with spouse present	did not finish primary school	rural	no	no	no	no	no	no	never smoke	<1m,>1m	NA	25.4311307002812	NA	58.6864248900831
2015	2015	female	married with spouse present	did not finish primary school	rural	yes	no	no	no	yes	no	never smoke	no,no	NA	NA	NA	63.2447905427381
2015	2015	male	married with spouse present	NA	rural	NA	NA	NA	NA	NA	no	still smoke	>1m,NA	NA	29.3073282583772	NA	48.837497592333
2015	2015	female	married with spouse present	NA	rural	NA	NA	NA	NA	NA	NA	never smoke	no,no	NA	27.8424552688975	NA	42.6268302560967
2015	2015	male	married with spouse present	primary school	rural	no	no	no	no	no	NA	former, now quit	no,no	1732.5	27.1403254117662	NA	48.053865856959
2015	2015	female	married with spouse present	primary school	rural	no	no	no	no	no	no	never smoke	no,no	1732.5	31.4666666666667	NA	47.1684062043572
2015	2015	male	married with spouse present	primary school	rural	yes	yes	no	no	no	no	former, now quit	no,>1m	12532.5	25.4483357066572	NA	61.7800714702886
2015	2015	female	married with spouse present	did not finish primary school	rural	yes	yes	no	no	yes	yes	never smoke	no,no	766.5	27.739239434404	NA	61.0759785749162
2015	2015	male	married with spouse present	middle school	rural	yes	no	yes	no	no	no	still smoke	no,no	NA	25.017841023567	NA	68.9701747941217
2015	2015	female	married with spouse present	did not finish primary school	rural	yes	no	no	no	no	no	never smoke	no,no	NA	24.2606354399966	NA	57.0678405087039
2015	2015	female	widowed	illiterate	rural	yes	no	no	no	yes	NA	never smoke	no,no	NA	28.6360687281255	NA	60.323645338327
2015	2015	male	married with spouse present	middle school	rural	no	no	no	no	no	no	still smoke	<1m,>1m	NA	NA	NA	NA
2015	2015	female	married with spouse present	middle school	rural	no	no	no	no	no	NA	never smoke	no,no	NA	NA	NA	NA
2015	2015	male	married with spouse present	illiterate	rural	no	no	no	no	no	no	still smoke	no,no	NA	20.4242222363335	NA	59.4171369652829
2015	2015	female	married with spouse present	primary school	rural	yes	yes	no	no	yes	NA	never smoke	no,no	NA	22.77518415934	NA	65.0104300403162
2015	2015	male	married with spouse present	NA	rural	NA	NA	NA	NA	NA	no	still smoke	>1m,NA	NA	NA	NA	NA
2015	2015	female	married with spouse present	NA	rural	NA	NA	NA	NA	NA	no	never smoke	no,no	148.5	30.2287947075592	NA	NA
2015	2015	male	married with spouse present	NA	rural	NA	NA	NA	NA	NA	NA	still smoke	>1m,NA	NA	NA	NA	NA
2015	2015	female	married with spouse present	NA	rural	NA	NA	NA	NA	NA	no	never smoke	no,no	NA	30.1953125	NA	NA
2015	2015	male	married with spouse present	middle school	rural	yes	yes	yes	no	no	no	still smoke	no,no	NA	29.8424700693132	NA	50.530376738088
2015	2015	female	married with spouse present	primary school	rural	no	no	no	no	no	no	never smoke	no,no	1732.5	25.0661356948846	NA	49.1938864502985
2015	2015	male	married with spouse present	primary school	rural	yes	yes	no	no	no	yes	still smoke	no,<1m	NA	25.4447300230779	NA	66.3506646525995
2015	2015	female	married with spouse present	primary school	rural	no	no	no	no	no	no	never smoke	no,no	NA	24.9328126312253	NA	NA
2015	2015	male	married with spouse present	middle school	rural	no	no	no	no	no	no	former, now quit	>1m,NA	NA	27.3755316198225	NA	NA
2015	2015	female	married with spouse present	primary school	rural	yes	no	no	no	no	no	still smoke	no,no	NA	25.4983816903008	NA	69.2485936377897
2015	2015	male	married with spouse present	middle school	rural	no	no	no	no	yes	NA	former, now quit	<1m,<1m	NA	22.4317821931816	NA	NA
2015	2015	female	married with spouse present	middle school	rural	no	yes	no	no	no	yes	never smoke	no,no	NA	24.4705433585191	NA	42.7145161686097
2015	2015	male	married with spouse present	vocational school	rural	no	no	no	no	no	NA	still smoke	no,no	NA	22.5471880435483	NA	NA
2015	2015	female	married with spouse present	middle school	rural	no	no	yes	no	no	no	never smoke	no,no	NA	23.946350401081	NA	38.6686422340313
2015	2015	female	married with spouse present	primary school	rural	yes	no	yes	no	no	yes	never smoke	>1m,NA	247.5	27.6877254667935	NA	56.9131910184283
2015	2015	male	married with spouse present	primary school	rural	yes	no	no	no	no	no	still smoke	<1m,<1m	6997.5	29.3742130334862	NA	NA
2015	2015	female	married with spouse present	middle school	rural	yes	yes	yes	no	no	NA	never smoke	no,no	3172.5	28.4752723919532	NA	58.858257373626
2015	2015	male	married with spouse present	high school	rural	yes	no	no	no	no	NA	former, now quit	no,<1m	12078.0	24.1215989360419	NA	54.7085791576961
2015	2015	female	widowed	illiterate	rural	yes	no	no	no	no	NA	never smoke	no,no	11118.0	19.2	NA	NA
2015	2015	male	married with spouse present	illiterate	rural	no	no	no	no	no	no	never smoke	no,no	3832.5	23.8351724071001	NA	NA
2015	2015	female	married with spouse present	illiterate	rural	yes	no	no	no	no	no	never smoke	no,no	8032.5	32.936710843318	NA	NA
2015	2015	male	married with spouse present	did not finish primary school	rural	yes	no	no	no	no	no	still smoke	no,no	NA	NA	NA	NA
2015	2015	female	married with spouse present	illiterate	rural	yes	yes	no	no	no	yes	never smoke	no,no	NA	NA	NA	NA
2015	2015	male	married with spouse present	illiterate	rural	yes	no	no	no	no	NA	still smoke	no,>1m	NA	22.7948244244626	NA	NA
2015	2015	female	married with spouse present	illiterate	rural	yes	no	no	no	no	no	former, now quit	no,no	346.5	25.6983087086429	NA	NA
2015	2015	female	married with spouse present	illiterate	rural	yes	no	no	no	no	yes	still smoke	no,>1m	NA	20.25006317685	NA	54.425059419663
2015	2015	female	married with spouse present	illiterate	rural	yes	no	no	no	no	NA	never smoke	no,no	NA	31.8733917185291	NA	55.1598876908529
2015	2015	male	married but not living with spouse temporarily for reasons such as work	middle school	rural	no	no	no	no	no	no	former, now quit	no,no	4158.0	NA	NA	NA
2015	2015	female	married but not living with spouse temporarily for reasons such as work	illiterate	rural	yes	NA	no	NA	no	NA	still smoke	no,no	NA	NA	NA	NA
2015	2015	male	widowed	illiterate	rural	no	no	no	no	no	no	former, now quit	>1m,NA	NA	28.5542689542618	NA	NA
2015	2015	male	widowed	primary school	rural	yes	no	no	no	no	no	never smoke	no,>1m	1732.5	NA	NA	NA
2015	2015	male	married with spouse present	high school	rural	yes	no	no	no	no	no	former, now quit	<1m,<1m	NA	NA	NA	NA
2015	2015	female	married with spouse present	middle school	rural	no	no	yes	no	no	yes	former, now quit	no,no	NA	NA	NA	NA
2015	2015	male	married with spouse present	middle school	rural	yes	no	no	no	yes	no	former, now quit	no,>1m	1732.5	NA	NA	NA
2015	2015	female	married with spouse present	primary school	rural	yes	no	no	no	no	no	never smoke	no,no	12570.0	30.9329545001128	NA	NA
2015	2015	female	widowed	primary school	rural	no	no	no	no	no	no	former, now quit	no,no	NA	18.8502803806374	NA	NA
2015	2015	male	married with spouse present	did not finish primary school	rural	no	no	no	no	no	NA	still smoke	no,>1m	NA	19.1050873705621	NA	76.7810366434569
2015	2015	female	married with spouse present	illiterate	rural	yes	no	no	no	no	NA	never smoke	no,no	NA	NA	NA	NA
2015	2015	male	never married	primary school	rural	yes	no	no	no	yes	NA	still smoke	no,<1m	NA	20.8281316083139	NA	NA
2015	2015	female	widowed	did not finish primary school	rural	yes	no	no	no	yes	no	never smoke	no,no	NA	27.6649741878566	NA	NA
2015	2015	male	married with spouse present	illiterate	rural	NA	NA	NA	NA	NA	no	still smoke	>1m,NA	NA	NA	NA	NA
2015	2015	female	married with spouse present	primary school	rural	NA	NA	NA	NA	NA	no	never smoke	no,no	NA	27.8163982496918	NA	NA
2015	2015	male	never married	illiterate	rural	no	no	no	no	no	no	still smoke	no,no	NA	NA	NA	NA
2015	2015	male	married with spouse present	primary school	rural	no	no	no	no	no	no	still smoke	>1m,NA	346.5	27.5409064587054	NA	70.5277448165248
2015	2015	female	married with spouse present	did not finish primary school	rural	no	no	yes	no	no	NA	never smoke	no,no	1912.5	20.1686527187191	NA	NA
2015	2015	male	widowed	illiterate	rural	NA	NA	NA	NA	NA	NA	still smoke	no,<1m	NA	NA	NA	NA
2015	2015	male	married with spouse present	primary school	rural	yes	no	no	no	no	yes	former, now quit	no,<1m	NA	25.983736209473	NA	67.1929682756364
2015	2015	female	married with spouse present	illiterate	rural	no	no	no	no	yes	yes	former, now quit	no,no	NA	24.0617233241205	NA	57.8954452869966
2015	2015	male	widowed	primary school	rural	NA	NA	NA	no	no	no	still smoke	>1m,NA	NA	20.206946022682	NA	64.0266715384669
2015	2015	male	married with spouse present	middle school	rural	yes	no	no	no	no	yes	still smoke	<1m,<1m	10080.0	29.0482609623144	NA	61.4967897317444
2015	2015	female	married with spouse present	illiterate	rural	yes	no	yes	no	no	yes	never smoke	no,no	NA	23.8462015385569	NA	48.3098477516113
2015	2015	male	married with spouse present	illiterate	rural	yes	no	yes	no	no	NA	former, now quit	no,no	NA	NA	NA	NA
2015	2015	female	married with spouse present	illiterate	rural	yes	no	yes	no	yes	yes	never smoke	no,no	NA	NA	NA	NA
2015	2015	female	married with spouse present	illiterate	rural	no	no	no	no	no	no	never smoke	no,no	NA	21.5450493516287	NA	53.9656191515369
2015	2015	male	married with spouse present	middle school	rural	no	no	no	no	no	no	never smoke	no,no	NA	NA	NA	NA
2015	2015	male	married with spouse present	high school	rural	no	no	no	no	no	no	still smoke	no,no	NA	25.5253159870358	NA	NA
2015	2015	female	married with spouse present	high school	rural	no	no	no	no	no	yes	never smoke	no,no	NA	NA	NA	NA
2015	2015	male	married with spouse present	primary school	rural	no	no	no	no	no	no	former, now quit	no,no	NA	NA	NA	NA
2015	2015	female	married with spouse present	middle school	rural	yes	no	no	no	no	no	never smoke	no,no	NA	NA	NA	NA
2015	2015	male	married with spouse present	vocational school	rural	yes	no	no	no	no	no	never smoke	>1m,NA	NA	NA	NA	NA
2015	2015	female	married with spouse present	illiterate	rural	no	yes	yes	no	no	no	never smoke	no,no	NA	NA	NA	NA
2015	2015	male	widowed	middle school	rural	no	no	no	no	no	no	still smoke	<1m,<1m	NA	21.6640441423712	NA	69.2393817248212
2015	2015	male	widowed	primary school	rural	no	no	no	no	no	no	still smoke	>1m,NA	5544.0	21.660403447268	NA	62.1371980897007
2015	2015	male	married with spouse present	primary school	rural	yes	yes	no	no	no	no	former, now quit	no,>1m	NA	NA	NA	NA
2015	2015	female	married with spouse present	illiterate	rural	yes	no	no	no	no	no	never smoke	no,no	NA	25.2098165497777	NA	NA
2015	2015	female	widowed	illiterate	rural	no	no	no	no	no	NA	former, now quit	no,no	NA	NA	NA	NA
2015	2015	male	married with spouse present	did not finish primary school	rural	no	no	no	no	no	no	former, now quit	no,no	3832.5	18.2546278034577	NA	70.05875965157
2015	2015	female	married with spouse present	illiterate	rural	no	no	yes	no	no	no	never smoke	no,no	3540.0	29.1678755730023	NA	62.3218774141249
2015	2015	male	married with spouse present	primary school	rural	yes	yes	no	no	no	yes	still smoke	no,>1m	NA	NA	NA	74.0174730593285
2015	2015	female	married with spouse present	primary school	rural	no	yes	no	no	no	yes	never smoke	no,no	4158.0	25.5783902024681	NA	62.3721274850798
2015	2015	male	married with spouse present	primary school	rural	no	yes	no	no	no	yes	still smoke	>1m,NA	18532.5	22.6827148195852	NA	48.6073339198537
2015	2015	female	married with spouse present	middle school	rural	no	no	no	no	no	no	never smoke	<1m,no	3832.5	26.5420723677928	NA	44.4531566918176
2015	2015	male	married with spouse present	primary school	rural	no	no	no	no	no	no	never smoke	<1m,no	NA	21.9749950499035	NA	NA
2015	2015	female	married with spouse present	middle school	rural	no	no	no	no	no	no	never smoke	no,no	NA	NA	NA	NA
2015	2015	male	married with spouse present	middle school	rural	no	no	no	no	no	no	never smoke	<1m,>1m	NA	31.0474151808634	NA	64.9568429881943
2015	2015	female	married with spouse present	primary school	rural	no	no	no	no	no	no	never smoke	no,no	NA	21.5143712564565	NA	55.4708279939651
2015	2015	male	married with spouse present	vocational school	rural	no	yes	no	no	yes	no	still smoke	<1m,>1m	NA	23.0103806228374	NA	68.1020295825562
2015	2015	female	married with spouse present	primary school	rural	no	no	no	no	no	NA	never smoke	no,no	NA	18.3323296144699	NA	58.8153055080228
2015	2015	male	married with spouse present	middle school	rural	no	no	no	no	no	no	still smoke	no,no	NA	18.746763005964	NA	64.1663683046706
2015	2015	female	married with spouse present	middle school	rural	no	no	no	no	no	no	never smoke	no,no	NA	24.4705110500892	NA	55.2175728775431
2015	2015	male	married with spouse present	did not finish primary school	rural	yes	no	no	no	no	no	former, now quit	>1m,NA	NA	30.7773751608693	NA	65.4385604987128
2015	2015	female	married with spouse present	primary school	rural	no	yes	yes	no	yes	no	never smoke	no,no	5386.5	25.234375	NA	63.5712507908471
2015	2015	male	widowed	primary school	rural	no	no	no	no	no	no	never smoke	no,no	3832.5	20.5186662866914	NA	71.4410718041341
2015	2015	female	widowed	middle school	rural	yes	no	no	no	no	no	never smoke	no,no	11092.5	25.9013030587415	NA	60.9486063898547
2015	2015	male	married with spouse present	middle school	rural	yes	no	no	no	no	no	former, now quit	no,no	1732.5	24.3663021003752	NA	78.364632049133
2015	2015	female	married with spouse present	primary school	rural	no	no	no	no	no	no	never smoke	<1m,<1m	3832.5	24.8783711844174	NA	69.169815605093
2015	2015	female	widowed	primary school	rural	no	no	no	no	no	no	never smoke	<1m,<1m	NA	23.9307519609047	NA	64.6228445170214
2015	2015	male	married with spouse present	middle school	rural	no	no	no	no	no	NA	still smoke	no,no	3870.0	16.0763536071999	NA	58.415721478711
2015	2015	female	married with spouse present	did not finish primary school	rural	no	no	no	no	no	yes	never smoke	no,no	1732.5	25.7297717040731	NA	56.6272573205742
2015	2015	female	widowed	NA	rural	NA	NA	NA	NA	NA	no	never smoke	no,no	12264.0	21.4007744675776	NA	77.4408321663277
2015	2015	male	married with spouse present	high school	rural	no	no	no	no	no	no	never smoke	<1m,<1m	NA	NA	NA	NA
2015	2015	female	married with spouse present	middle school	rural	no	no	no	no	no	no	never smoke	no,no	NA	NA	NA	NA
2015	2015	male	married with spouse present	primary school	rural	yes	no	no	no	no	NA	former, now quit	<1m,>1m	7215.0	27.3378134011847	NA	NA
2015	2015	female	married with spouse present	primary school	rural	yes	no	no	no	no	no	never smoke	no,no	1732.5	27.4435345781547	NA	NA
2015	2015	male	widowed	NA	rural	NA	NA	NA	NA	NA	yes	still smoke	no,no	NA	20.6020801857933	NA	59.0420998282592
2015	2015	male	married with spouse present	middle school	rural	no	no	no	no	no	NA	never smoke	>1m,NA	7245.0	28.1769512538743	NA	57.4152624464994
2015	2015	female	married with spouse present	did not finish primary school	rural	no	no	no	no	no	no	never smoke	no,no	8452.5	23.2834648111579	NA	49.1397881545276
2015	2015	male	married with spouse present	NA	rural	NA	NA	NA	NA	NA	no	never smoke	>1m,NA	NA	25.073670353035	NA	NA
2015	2015	male	married with spouse present	primary school	rural	no	no	no	no	no	no	still smoke	no,no	NA	21.9210878246313	NA	60.6887899960502
2015	2015	female	married with spouse present	illiterate	rural	no	no	no	no	no	no	never smoke	no,no	NA	24.0138787436085	NA	57.6172714831156
2015	2015	female	married with spouse present	primary school	rural	no	no	no	no	no	NA	never smoke	no,no	5544.0	23.1389119642075	NA	NA
2015	2015	male	married with spouse present	illiterate	rural	no	NA	no	no	no	no	still smoke	>1m,NA	17598.0	24.0963855421687	NA	NA
2015	2015	male	married with spouse present	primary school	rural	no	no	no	no	no	no	still smoke	>1m,NA	NA	19.6987816947874	NA	64.3931638283941
2015	2015	female	married with spouse present	did not finish primary school	rural	no	no	no	no	no	no	never smoke	<1m,<1m	NA	19.7275412222502	NA	62.9882820149164
2015	2015	female	married but not living with spouse temporarily for reasons such as work	middle school	rural	no	no	no	no	no	no	never smoke	no,no	NA	23.5068451933203	no	44.9319861225642
2015	2015	male	married with spouse present	middle school	rural	no	no	no	no	no	no	still smoke	>1m,NA	19012.5	23.0480944394065	no	NA
2015	2015	male	married with spouse present	college	urban	yes	no	no	no	yes	no	former, now quit	<1m,<1m	4158.0	NA	NA	NA
2015	2015	female	married with spouse present	high school	urban	no	no	no	no	no	no	never smoke	no,no	1912.5	NA	NA	NA
2015	2015	male	married with spouse present	middle school	urban	yes	yes	no	no	no	NA	former, now quit	no,>1m	9198.0	22.854847984228	NA	55.9823321525081
2015	2015	female	married with spouse present	middle school	urban	no	no	no	no	no	no	never smoke	no,no	6258.0	NA	NA	NA
2015	2015	male	married with spouse present	primary school	urban	no	no	no	no	no	no	former, now quit	<1m,<1m	NA	23.8452245642921	NA	62.9377544466032
2015	2015	female	married with spouse present	middle school	urban	yes	yes	yes	no	yes	NA	never smoke	no,no	NA	32.1484375	NA	72.1923779231787
2015	2015	male	married with spouse present	vocational school	urban	NA	NA	NA	NA	NA	no	still smoke	>1m,NA	742.5	NA	NA	NA
2015	2015	female	widowed	middle school	urban	yes	no	yes	no	no	no	never smoke	no,<1m	NA	25.9769905040175	NA	NA
2015	2015	male	married with spouse present	middle school	urban	yes	yes	yes	no	no	NA	never smoke	>1m,NA	NA	29.1602863794921	NA	62.1563956716712
2015	2015	female	married with spouse present	middle school	urban	yes	yes	yes	yes	no	no	never smoke	no,>1m	NA	27.6997395054075	NA	63.0810923493
2015	2015	male	married with spouse present	primary school	urban	no	no	no	no	yes	no	former, now quit	no,<1m	4158.0	24.9202194413568	NA	77.4633001218085
2015	2015	female	married with spouse present	middle school	urban	no	no	no	no	no	NA	former, now quit	no,<1m	526.5	NA	NA	NA
2015	2015	male	married with spouse present	high school	urban	NA	NA	NA	NA	NA	NA	still smoke	no,no	NA	NA	NA	NA
2015	2015	female	married with spouse present	middle school	urban	NA	NA	NA	NA	NA	no	never smoke	no,no	NA	22.6738366637897	NA	48.0754436012192
2015	2015	male	married with spouse present	primary school	urban	no	no	no	no	no	no	former, now quit	>1m,NA	10200.0	22.672593021262	NA	67.343531225186
2015	2015	female	married with spouse present	did not finish primary school	urban	no	no	no	no	no	yes	never smoke	no,no	3832.5	23.1399074403702	NA	63.6439270736895
2015	2015	male	married with spouse present	high school	urban	yes	no	no	no	no	no	former, now quit	no,no	NA	23.4944085359598	NA	59.1549721449247
2015	2015	female	married with spouse present	middle school	urban	no	yes	yes	no	no	no	never smoke	no,no	3832.5	20.5413320035226	NA	53.5657862426854
2015	2015	male	married with spouse present	primary school	urban	yes	yes	no	no	yes	no	never smoke	<1m,no	NA	NA	NA	NA
2015	2015	female	married with spouse present	middle school	urban	no	no	no	no	yes	NA	never smoke	<1m,no	NA	NA	NA	NA
2015	2015	male	married with spouse present	NA	urban	NA	NA	NA	NA	NA	NA	NA	NA	NA	NA	NA	NA
2015	2015	male	married with spouse present	NA	urban	NA	NA	NA	NA	NA	NA	still smoke	>1m,NA	NA	26.8589824517106	NA	NA
2015	2015	female	married with spouse present	college	urban	NA	NA	NA	NA	NA	no	never smoke	no,no	NA	20.1902051135925	NA	NA
2015	2015	male	married with spouse present	vocational school	urban	yes	no	no	no	no	no	former, now quit	<1m,no	NA	21.4305029745809	NA	68.5787446784286
2015	2015	female	married with spouse present	high school	urban	no	no	no	no	no	no	never smoke	no,no	NA	26.2053570896807	NA	66.6214180866753
2015	2015	male	married with spouse present	high school	urban	no	no	yes	no	yes	no	still smoke	no,>1m	NA	26.5406504050342	NA	64.8740535303981
2015	2015	female	married with spouse present	primary school	urban	no	no	no	no	no	no	never smoke	no,no	NA	28.1736735789104	NA	52.8956758105782
2015	2015	female	married with spouse present	high school	urban	no	no	no	no	no	NA	never smoke	<1m,no	NA	NA	NA	NA
2015	2015	male	married with spouse present	middle school	urban	yes	no	no	no	no	NA	never smoke	<1m,<1m	NA	NA	NA	NA
2015	2015	male	married with spouse present	college	urban	NA	NA	NA	NA	NA	no	former, now quit	no,>1m	3832.5	NA	NA	NA
2015	2015	female	married with spouse present	NA	urban	NA	NA	NA	NA	NA	yes	never smoke	no,no	NA	NA	NA	NA
2015	2015	male	married with spouse present	middle school	urban	yes	no	yes	no	no	no	former, now quit	<1m,>1m	NA	NA	NA	NA
2015	2015	female	married with spouse present	vocational school	urban	no	yes	no	no	no	no	never smoke	no,no	NA	NA	NA	NA
2015	2015	male	married with spouse present	vocational school	urban	yes	yes	yes	no	yes	yes	still smoke	no,<1m	NA	25.6860859827988	NA	NA
2015	2015	female	married with spouse present	vocational school	urban	no	no	no	no	no	no	never smoke	no,no	NA	24.3485998052112	NA	NA
2015	2015	male	married with spouse present	NA	urban	NA	NA	NA	NA	NA	NA	still smoke	<1m,>1m	NA	NA	NA	NA
2015	2015	female	married with spouse present	college	urban	NA	NA	NA	NA	NA	no	never smoke	<1m,no	NA	31.5654562873947	NA	NA
2015	2015	male	married with spouse present	vocational school	urban	no	yes	no	no	no	no	still smoke	<1m,>1m	922.5	24.5305614034592	NA	51.7969299109724
2015	2015	female	married with spouse present	middle school	urban	no	yes	no	no	no	no	never smoke	no,no	3832.5	23.9865179226848	NA	50.173578626586
2015	2015	male	married with spouse present	middle school	urban	no	no	yes	no	no	no	never smoke	no,no	6318.0	20.7250170318047	NA	66.8969578319529
2015	2015	female	married with spouse present	primary school	urban	yes	no	no	no	no	no	never smoke	no,no	6772.5	27.6614176228076	NA	65.7577614483946
2015	2015	male	married with spouse present	middle school	rural	no	no	no	no	no	no	still smoke	no,no	NA	24.9434284570522	NA	62.3661610649547
2015	2015	female	married with spouse present	illiterate	rural	no	no	no	no	no	no	never smoke	no,no	NA	23.414610279975	NA	54.9600671573417
2015	2015	male	married with spouse present	primary school	rural	no	yes	no	no	yes	no	former, now quit	no,<1m	NA	24.6730083234245	NA	63.7611588801646
2015	2015	female	married with spouse present	primary school	rural	no	no	no	no	no	no	never smoke	no,no	NA	19.6285083748302	NA	NA
2015	2015	male	married with spouse present	middle school	rural	no	no	no	no	no	no	still smoke	<1m,<1m	NA	24.9874960446672	NA	60.9553465583564
2015	2015	female	married with spouse present	primary school	rural	yes	no	no	no	no	yes	never smoke	no,no	NA	25.8005401234568	NA	50.9619146656874
2015	2015	male	married with spouse present	NA	rural	NA	NA	NA	NA	NA	no	still smoke	<1m,<1m	NA	24.5342777083086	NA	NA
2015	2015	female	married with spouse present	NA	rural	NA	NA	NA	NA	NA	no	never smoke	no,no	NA	26.9000440259804	NA	NA
2015	2015	male	married with spouse present	middle school	rural	no	no	no	no	no	no	still smoke	<1m,<1m	NA	24.2636862468916	NA	53.1629125031506
2015	2015	female	married with spouse present	middle school	rural	no	no	no	no	no	no	never smoke	no,no	NA	NA	NA	NA
2015	2015	male	married with spouse present	middle school	rural	NA	NA	NA	NA	NA	NA	still smoke	no,>1m	14266.5	18.1739735315095	NA	62.5077862247325
2015	2015	female	married with spouse present	primary school	rural	yes	no	yes	no	yes	yes	never smoke	no,no	17850.0	24.2963691184715	NA	70.2828361020071
2015	2015	male	married with spouse present	primary school	rural	no	no	no	no	yes	NA	former, now quit	no,>1m	1732.5	26.2011903033822	NA	67.1231923104544
2015	2015	female	married with spouse present	primary school	rural	no	no	no	no	no	no	never smoke	no,no	346.5	22.3899085368195	NA	62.1932628222694
2015	2015	male	married with spouse present	middle school	rural	no	yes	no	no	no	no	never smoke	>1m,NA	NA	27.2023927058924	NA	60.9700909920929
2015	2015	female	married with spouse present	middle school	rural	no	no	no	no	no	NA	never smoke	<1m,no	NA	20.0350292622496	NA	56.3169838033442
2015	2015	male	married with spouse present	middle school	rural	yes	no	no	no	yes	no	still smoke	<1m,no	NA	18.6644854253421	NA	78.0421474055417
2015	2015	female	married with spouse present	did not finish primary school	rural	no	no	no	no	no	no	never smoke	<1m,no	NA	19.2812910489773	NA	72.2825844651284
2015	2015	male	married with spouse present	middle school	rural	NA	NA	NA	NA	NA	no	former, now quit	>1m,NA	NA	26.7726088778804	NA	58.4575443477941
2015	2015	female	married with spouse present	middle school	rural	NA	NA	NA	NA	NA	yes	never smoke	no,no	NA	24.3694931834308	NA	53.5842321417095
2015	2015	male	married with spouse present	NA	rural	NA	NA	NA	NA	NA	no	still smoke	no,<1m	NA	22.736365931475	NA	49.6700135816354
2015	2015	female	married with spouse present	NA	rural	NA	NA	NA	NA	NA	no	never smoke	no,no	NA	24.4243332051758	NA	42.4958363129844
2015	2015	male	separated	high school	rural	no	no	no	no	no	no	still smoke	no,no	NA	20.3481413084368	NA	56.3218191938506
2015	2015	male	married with spouse present	vocational school	rural	yes	no	no	no	no	no	former, now quit	<1m,<1m	2100.0	22.8115097329108	NA	85.0276052003254
2015	2015	female	married with spouse present	illiterate	rural	no	no	yes	no	yes	no	never smoke	no,no	NA	22.0356650279493	NA	80.74651782536
2015	2015	male	married with spouse present	high school	rural	NA	NA	NA	NA	NA	no	former, now quit	>1m,NA	NA	29.9671460189146	NA	61.3444770561927
2015	2015	female	married with spouse present	middle school	rural	NA	NA	NA	NA	NA	no	never smoke	no,no	NA	22.987194287095	NA	NA
2015	2015	male	married with spouse present	middle school	rural	no	no	no	no	yes	no	former, now quit	no,no	3397.5	21.2016083138955	NA	64.6855038551638
2015	2015	female	married with spouse present	middle school	rural	no	yes	yes	no	no	yes	never smoke	no,no	4476.0	26.3566576601601	NA	61.6710263698851
2015	2015	male	widowed	high school	rural	no	yes	no	no	no	no	still smoke	no,no	NA	19.8737238155885	NA	60.5720161296773
2015	2015	male	widowed	middle school	rural	no	no	no	no	no	NA	never smoke	<1m,<1m	NA	21.3585798816568	NA	61.8792337187238
2015	2015	female	widowed	primary school	rural	yes	no	no	no	yes	NA	never smoke	no,no	NA	26.8300374348958	NA	70.4113052081122
2015	2015	male	married with spouse present	high school	rural	no	yes	no	no	no	no	still smoke	no,no	NA	30.3981020273413	NA	59.392961325302
2015	2015	female	married with spouse present	high school	rural	no	no	no	no	no	no	never smoke	no,no	NA	20.2536950618521	NA	54.7402960869886
2015	2015	male	married with spouse present	middle school	rural	no	no	no	no	no	no	never smoke	no,no	NA	23.6307692307692	NA	52.5170937967444
2015	2015	female	married with spouse present	middle school	rural	no	no	no	no	no	no	never smoke	no,no	NA	29.1154836543667	NA	53.2466501751141
2015	2015	male	married with spouse present	middle school	rural	no	no	no	no	no	no	still smoke	<1m,<1m	8932.5	23.6739436315371	NA	51.8885598754815
2015	2015	female	married with spouse present	middle school	rural	no	no	no	no	no	no	never smoke	no,no	3832.5	24.3948207918934	NA	43.5746324874214
2015	2015	male	married with spouse present	middle school	rural	no	no	no	no	no	no	former, now quit	no,no	8986.5	24.0009968465144	NA	66.8361546623819
2015	2015	female	married with spouse present	illiterate	rural	no	yes	no	no	no	NA	never smoke	no,no	10878.0	26.4088280149272	NA	65.5030345600171
2015	2015	male	married with spouse present	primary school	rural	yes	no	no	no	no	no	former, now quit	no,no	NA	27.1165517334368	NA	84.6758971654228
2015	2015	female	married with spouse present	primary school	rural	no	yes	no	no	yes	no	never smoke	<1m,<1m	NA	22.928847184831	NA	75.4134413550345
2015	2015	male	married with spouse present	middle school	rural	no	no	no	no	no	no	still smoke	no,no	NA	19.5404738135234	NA	56.9119205589533
2015	2015	female	married with spouse present	middle school	rural	no	yes	no	no	yes	no	never smoke	no,no	NA	24.9173089688921	NA	52.3885295705354
2015	2015	male	married with spouse present	middle school	rural	no	no	no	no	no	no	former, now quit	>1m,NA	NA	23.687687185036	NA	58.4506855556849
2015	2015	female	married with spouse present	middle school	rural	no	no	no	no	no	NA	never smoke	<1m,no	NA	20.9406073636119	NA	52.9934613616126
2015	2015	male	married with spouse present	middle school	rural	no	no	no	no	no	no	former, now quit	<1m,<1m	766.5	22.2936654927709	NA	60.0731580112103
2015	2015	female	married with spouse present	NA	rural	NA	NA	NA	NA	NA	NA	never smoke	no,no	NA	NA	NA	NA
2015	2015	female	married with spouse present	primary school	rural	no	no	no	no	no	no	never smoke	no,no	4158.0	28.3693374454369	NA	53.8729612272317
2015	2015	male	married with spouse present	NA	rural	NA	NA	NA	NA	NA	no	still smoke	<1m,<1m	4158.0	18.2597329307285	NA	55.0312248606644
2015	2015	male	married with spouse present	middle school	rural	no	no	no	no	no	no	former, now quit	no,no	1732.5	29.7160357634325	NA	56.018407222852
2015	2015	female	married with spouse present	high school	rural	no	no	no	no	no	no	never smoke	no,no	NA	29.6442559270093	NA	58.3252102673615
2015	2015	male	married with spouse present	high school	rural	no	no	no	no	no	no	former, now quit	>1m,NA	NA	21.3397297381127	NA	58.8420365377536
2015	2015	female	married with spouse present	middle school	rural	no	no	no	no	no	no	never smoke	no,no	NA	25.4440726665893	NA	54.5613608626776
2015	2015	female	widowed	primary school	rural	no	yes	no	no	no	NA	never smoke	no,no	NA	27.5950351171638	NA	62.0805991590983
2015	2015	male	widowed	illiterate	rural	no	no	no	no	no	NA	still smoke	no,<1m	15172.5	21.7838785525211	NA	72.9285743707304
2015	2015	female	widowed	illiterate	rural	yes	no	no	no	no	NA	never smoke	no,no	NA	19.0462128396811	NA	79.5270982261926
2015	2015	male	married with spouse present	illiterate	rural	yes	no	no	no	no	no	former, now quit	no,>1m	NA	19.0037303225574	NA	NA
2015	2015	female	married with spouse present	primary school	rural	no	no	yes	no	no	NA	still smoke	no,no	NA	25.2851914620195	NA	NA
2015	2015	male	married with spouse present	middle school	rural	no	no	no	no	yes	yes	still smoke	no,>1m	NA	23.0354746309316	NA	62.1025679461023
2015	2015	female	married with spouse present	illiterate	rural	no	no	no	no	no	yes	never smoke	no,no	NA	20.0320427802948	NA	58.3492814393928
2015	2015	male	married but not living with spouse temporarily for reasons such as work	primary school	rural	NA	no	no	no	no	NA	still smoke	>1m,NA	NA	NA	NA	NA
2015	2015	female	married with spouse present	primary school	rural	no	no	no	no	no	yes	never smoke	no,no	346.5	25.589663734017	NA	NA
2015	2015	male	married with spouse present	middle school	rural	no	no	no	no	no	NA	former, now quit	>1m,NA	148.5	18.0430686064882	NA	69.3072736409666
2015	2015	female	married with spouse present	did not finish primary school	rural	no	no	no	no	no	no	still smoke	no,no	346.5	21.7900428659583	NA	62.8447951005719
2015	2015	male	married with spouse present	middle school	rural	no	no	no	no	no	no	still smoke	>1m,NA	13252.5	25.6232229055082	NA	51.5372940864608
2015	2015	female	married with spouse present	primary school	rural	no	no	no	no	no	no	never smoke	no,no	10132.5	24.6848479696713	NA	48.3987788231037
2015	2015	male	never married	middle school	rural	no	no	no	no	no	no	still smoke	>1m,NA	4158.0	21.0250866219363	NA	62.7346117669496
2015	2015	male	married but not living with spouse temporarily for reasons such as work	illiterate	rural	no	no	no	no	yes	yes	still smoke	no,no	NA	19.7712829987962	NA	65.760860447505
2015	2015	female	married with spouse present	illiterate	rural	yes	no	no	no	no	NA	still smoke	no,no	NA	NA	NA	NA
2015	2015	male	widowed	did not finish primary school	rural	no	no	no	no	no	no	still smoke	no,<1m	1732.5	NA	NA	NA
2015	2015	male	married with spouse present	NA	rural	NA	NA	NA	NA	NA	no	still smoke	>1m,NA	5544.0	22.3548601923922	NA	49.823982769185
2015	2015	female	married with spouse present	NA	rural	NA	NA	NA	NA	NA	no	never smoke	<1m,no	NA	27.944150947904	NA	46.1321007358681
2015	2015	male	married with spouse present	middle school	rural	no	no	no	no	no	NA	still smoke	no,>1m	NA	21.2779307895865	NA	57.4040503323866
2015	2015	female	married with spouse present	did not finish primary school	rural	no	no	no	no	no	no	never smoke	no,no	8842.5	28.7868149140663	NA	56.8811852118651
2015	2015	male	widowed	illiterate	rural	no	no	no	no	yes	yes	former, now quit	no,no	NA	18.2340280652433	NA	74.3823981961926
2015	2015	male	married with spouse present	high school	rural	no	no	no	no	no	NA	still smoke	>1m,NA	13440.0	23.4041097616741	NA	NA
2015	2015	female	married with spouse present	did not finish primary school	rural	no	yes	no	no	no	yes	former, now quit	>1m,NA	12000.0	27.2679404242515	NA	46.2103511455719
2015	2015	male	married with spouse present	college	rural	no	no	no	no	no	no	never smoke	>1m,NA	NA	NA	NA	NA
2015	2015	female	married with spouse present	middle school	rural	no	no	no	no	no	NA	never smoke	no,no	NA	NA	NA	NA
2015	2015	male	married with spouse present	middle school	rural	yes	no	no	no	yes	no	still smoke	no,no	1852.5	20.7310761290794	NA	NA
2015	2015	female	married with spouse present	illiterate	rural	yes	yes	no	no	yes	NA	former, now quit	no,no	148.5	21.3397297381127	NA	57.9911343419958
2015	2015	male	married with spouse present	high school	rural	no	no	no	no	no	NA	still smoke	<1m,<1m	NA	19.5947983437115	NA	54.8014416756152
2015	2015	female	married with spouse present	high school	rural	no	yes	no	no	no	no	never smoke	no,no	NA	22.6870793249444	NA	58.1891685235116
2015	2015	female	widowed	illiterate	rural	no	no	no	no	no	no	never smoke	no,no	NA	21.1652750196842	NA	62.0792023092392
2015	2015	male	married with spouse present	primary school	rural	no	no	no	no	no	no	still smoke	no,no	NA	21.3519154863248	NA	50.4434550279001
2015	2015	female	married with spouse present	middle school	rural	no	no	no	no	no	no	never smoke	no,no	NA	NA	NA	NA
2015	2015	male	married but not living with spouse temporarily for reasons such as work	middle school	rural	no	no	no	no	no	no	still smoke	>1m,NA	NA	20.2921816478798	NA	NA
2015	2015	female	married but not living with spouse temporarily for reasons such as work	primary school	rural	no	no	no	no	no	no	never smoke	no,no	NA	NA	NA	NA
2015	2015	female	widowed	illiterate	rural	no	no	no	no	no	yes	still smoke	no,no	6258.0	22.1827759063628	NA	NA
2015	2015	male	married with spouse present	primary school	rural	no	no	no	no	no	yes	still smoke	no,no	22638.0	22.1937864333545	NA	NA
2015	2015	female	married with spouse present	illiterate	rural	no	yes	no	no	no	no	never smoke	no,no	8452.5	19.8879578614427	NA	NA
2015	2015	male	married with spouse present	primary school	rural	yes	no	no	no	no	NA	former, now quit	no,no	NA	18.8387995381782	NA	62.6456338339605
2015	2015	female	married with spouse present	illiterate	rural	no	no	no	no	no	NA	never smoke	no,no	NA	23.0101400831996	NA	NA
2015	2015	male	married with spouse present	vocational school	rural	no	no	no	no	yes	no	still smoke	no,no	15078.0	19.0340702273775	NA	58.9090514420851
2015	2015	female	married with spouse present	middle school	rural	no	yes	no	no	no	yes	never smoke	no,no	20212.5	24.9641705360377	NA	54.9434798972113
2015	2015	male	never married	high school	rural	no	no	no	no	yes	no	still smoke	<1m,<1m	346.5	18.3780275061869	NA	47.4153864656869
2015	2015	female	married but not living with spouse temporarily for reasons such as work	illiterate	rural	no	yes	yes	no	no	yes	never smoke	no,no	NA	26.1117717003567	NA	NA
2015	2015	male	married but not living with spouse temporarily for reasons such as work	vocational school	rural	no	no	no	no	no	no	never smoke	no,no	9198.0	22.7225436994088	NA	72.1113552640358
2015	2015	female	cohabitated	illiterate	rural	no	no	no	no	no	yes	never smoke	no,no	NA	21.5637866009271	NA	NA
2015	2015	male	married but not living with spouse temporarily for reasons such as work	NA	rural	NA	NA	NA	NA	NA	no	still smoke	no,<1m	10080.0	24.8348806260417	NA	59.5406232426109
2015	2015	female	widowed	did not finish primary school	rural	yes	no	yes	no	yes	yes	never smoke	no,no	NA	26.929776589989	NA	66.7922268065521
2015	2015	male	married with spouse present	middle school	rural	yes	yes	yes	no	no	NA	still smoke	no,<1m	NA	25.0468067077065	NA	74.5219245125985
2015	2015	female	married with spouse present	illiterate	rural	no	no	no	no	no	no	still smoke	no,no	NA	18.479949873136	NA	61.6795594321319
2015	2015	male	married with spouse present	middle school	rural	no	no	no	no	no	no	still smoke	no,no	NA	25.4623330569951	NA	67.2716020562671
2015	2015	female	married with spouse present	illiterate	rural	no	no	no	yes	no	no	never smoke	no,no	NA	22.661579373338	NA	65.9691484896457
2015	2015	male	married with spouse present	did not finish primary school	rural	no	no	no	no	no	no	former, now quit	>1m,NA	49.5	24.4971655574671	NA	46.0103458676361
2015	2015	female	married with spouse present	illiterate	rural	no	no	no	no	no	NA	never smoke	no,no	NA	20.8843840498998	NA	NA
2015	2015	male	married with spouse present	middle school	rural	no	no	no	no	no	no	former, now quit	no,>1m	NA	23.3494902419078	NA	66.5675165056375
2015	2015	female	married with spouse present	illiterate	rural	yes	no	no	no	no	yes	still smoke	no,no	NA	25.2352478384728	NA	NA
2015	2015	male	married with spouse present	vocational school	urban	no	no	no	no	yes	NA	former, now quit	no,no	2152.5	22.7456246971925	NA	58.6732466214462
2015	2015	female	married with spouse present	did not finish primary school	urban	no	no	no	no	no	no	never smoke	no,no	1732.5	24.8369855547629	NA	48.3255814295071
2015	2015	male	married with spouse present	vocational school	urban	no	yes	yes	no	no	no	former, now quit	no,no	NA	24.5116166863315	NA	71.0043342527209
2015	2015	female	married with spouse present	middle school	urban	no	no	no	no	no	no	never smoke	no,no	NA	23.0554601446377	NA	59.5745946975657
2015	2015	male	married with spouse present	vocational school	urban	yes	yes	yes	no	no	NA	still smoke	>1m,NA	1642.5	25.9798538042772	NA	53.8446117480696
2015	2015	female	married with spouse present	high school	urban	no	no	no	no	no	no	never smoke	no,no	198.0	27.3046875	NA	48.2239868597816
2015	2015	male	married with spouse present	high school	urban	NA	NA	NA	NA	NA	NA	former, now quit	no,>1m	1732.5	18.0933032879194	NA	68.4570736745279
2015	2015	female	married with spouse present	NA	urban	NA	NA	NA	NA	NA	yes	never smoke	no,no	6720.0	28.1721769131052	NA	67.1044674047422
2015	2015	male	widowed	primary school	urban	yes	yes	no	no	no	NA	former, now quit	no,no	NA	NA	NA	NA
2015	2015	female	widowed	illiterate	urban	no	no	no	no	no	no	still smoke	no,no	NA	21.4594014149553	NA	NA
2015	2015	female	married with spouse present	middle school	urban	NA	NA	NA	NA	NA	no	never smoke	<1m,<1m	3832.5	NA	NA	NA
2015	2015	male	married with spouse present	NA	urban	NA	NA	NA	NA	NA	no	still smoke	<1m,<1m	6232.5	27.9650944775294	NA	NA
2015	2015	male	married with spouse present	NA	urban	NA	NA	NA	NA	NA	no	still smoke	<1m,>1m	NA	30.3560799691888	NA	NA
2015	2015	female	cohabitated	NA	urban	NA	NA	NA	NA	NA	no	never smoke	no,no	NA	19.9844868912623	NA	NA
2015	2015	male	married with spouse present	middle school	urban	no	no	no	no	no	yes	former, now quit	>1m,NA	8032.5	20.9860726976183	NA	NA
2015	2015	female	married with spouse present	high school	urban	no	yes	no	no	no	NA	never smoke	no,no	NA	NA	NA	NA
2015	2015	male	married with spouse present	high school	urban	no	no	no	no	no	NA	still smoke	no,no	NA	19.337048346934	NA	NA
2015	2015	female	married with spouse present	middle school	urban	no	no	no	no	no	no	never smoke	no,no	NA	24.8963513611315	NA	NA
2015	2015	male	divorced	vocational school	urban	no	no	no	no	no	no	never smoke	>1m,NA	NA	25.6883972405159	NA	NA
2015	2015	female	divorced	middle school	urban	NA	NA	NA	NA	NA	NA	never smoke	no,no	NA	NA	NA	NA
2015	2015	female	married with spouse present	NA	urban	NA	NA	NA	NA	NA	no	never smoke	no,no	9052.5	26.5046507844744	NA	44.0494381100635
2015	2015	male	married with spouse present	high school	urban	NA	NA	NA	NA	NA	no	still smoke	>1m,NA	1732.5	33.4247275136393	NA	57.8891742215147
2015	2015	male	married but not living with spouse temporarily for reasons such as work	NA	urban	NA	NA	NA	NA	NA	no	never smoke	>1m,NA	NA	32.5520833333333	NA	NA
2015	2015	female	married but not living with spouse temporarily for reasons such as work	NA	urban	NA	NA	NA	NA	NA	no	never smoke	no,no	NA	23.2939029275658	NA	NA
2015	2015	male	married with spouse present	NA	urban	NA	NA	NA	NA	NA	no	still smoke	>1m,NA	268.5	NA	NA	NA
2015	2015	female	married with spouse present	NA	urban	NA	NA	NA	NA	NA	no	never smoke	no,no	2842.5	25.0227377881118	NA	NA
2015	2015	female	married with spouse present	primary school	urban	no	no	no	no	no	no	never smoke	no,no	8452.5	24.5308422528884	NA	62.4411316098941
2015	2015	male	married with spouse present	middle school	urban	yes	yes	no	no	no	yes	still smoke	>1m,NA	15078.0	23.3225061461131	NA	72.2375835166843
2015	2015	male	married with spouse present	NA	urban	NA	NA	NA	NA	NA	NA	still smoke	>1m,NA	NA	21.5328262883937	NA	NA
2015	2015	female	married with spouse present	NA	urban	NA	NA	NA	NA	NA	NA	never smoke	no,no	NA	25.0194595796731	NA	NA
2015	2015	male	married with spouse present	high school	urban	no	no	no	no	yes	no	former, now quit	no,>1m	5040.0	24.4700754772197	NA	74.048538861361
2015	2015	female	married with spouse present	did not finish primary school	urban	yes	no	no	no	yes	no	never smoke	no,no	2152.5	26.4875646642068	NA	61.8995175273164
2015	2015	male	widowed	illiterate	rural	no	no	no	no	no	no	still smoke	no,no	NA	23.519748667722	NA	84.8730303216578
2015	2015	male	married with spouse present	NA	rural	NA	NA	NA	NA	NA	NA	still smoke	no,no	495.0	20.7098789603293	NA	52.5522733004021
2015	2015	female	married with spouse present	NA	rural	NA	NA	NA	NA	NA	no	never smoke	no,no	6037.5	23.4001856802497	NA	NA
2015	2015	male	married with spouse present	did not finish primary school	rural	no	no	no	no	no	no	still smoke	no,no	NA	24.0944531075963	NA	51.9536097877932
2015	2015	female	married with spouse present	primary school	rural	no	no	no	no	no	no	never smoke	no,no	NA	25.9282640624597	NA	NA
2015	2015	female	widowed	illiterate	rural	yes	no	no	no	no	no	never smoke	>1m,NA	NA	17.5084014829446	NA	NA
2015	2015	female	widowed	primary school	rural	no	no	no	no	no	no	still smoke	no,no	NA	26.9728080378968	NA	NA
2015	2015	male	widowed	did not finish primary school	rural	yes	yes	no	no	no	yes	still smoke	no,no	NA	19.5828086889908	NA	75.7180667079956
2015	2015	male	married with spouse present	illiterate	rural	no	no	no	no	no	NA	still smoke	no,<1m	18984.0	20.7119518074455	NA	63.7555384863888
2015	2015	female	married with spouse present	illiterate	rural	yes	yes	yes	no	no	yes	still smoke	no,no	9198.0	23.7863853024203	NA	68.8605426771625
2015	2015	female	widowed	illiterate	rural	yes	no	no	no	no	NA	never smoke	no,no	NA	NA	NA	NA
2015	2015	male	never married	illiterate	rural	yes	yes	no	no	no	yes	still smoke	no,no	NA	24.1237595643022	NA	60.3259733151525
2015	2015	female	married but not living with spouse temporarily for reasons such as work	primary school	rural	no	no	no	no	no	NA	never smoke	no,no	2152.5	NA	NA	NA
2015	2015	male	married but not living with spouse temporarily for reasons such as work	middle school	rural	no	no	no	no	no	no	still smoke	>1m,NA	NA	NA	NA	NA
2015	2015	female	married with spouse present	illiterate	rural	no	no	no	no	no	no	never smoke	no,no	NA	NA	NA	NA
2015	2015	female	widowed	did not finish primary school	rural	no	yes	yes	no	no	no	never smoke	no,no	NA	21.9055238360258	NA	55.7368202910103
2015	2015	male	married with spouse present	did not finish primary school	rural	no	no	no	no	no	no	still smoke	>1m,NA	5544.0	26.727036590972	NA	69.6435476841172
2015	2015	female	married with spouse present	illiterate	rural	yes	no	no	no	no	no	still smoke	no,no	346.5	30.7336348345156	NA	64.842465180024
2015	2015	male	married with spouse present	primary school	rural	no	no	no	no	no	no	former, now quit	no,no	NA	24.1202476744935	NA	76.1994624212328
2015	2015	female	married with spouse present	middle school	rural	yes	yes	no	no	yes	no	never smoke	no,no	NA	25.2098165497777	NA	64.405829690176
2015	2015	male	never married	middle school	rural	no	no	no	no	no	no	still smoke	no,>1m	4158.0	20.4657544513016	NA	59.3826857073041
2015	2015	male	married but not living with spouse temporarily for reasons such as work	high school	rural	no	no	no	no	no	NA	still smoke	>1m,NA	NA	19.2512535787107	NA	NA
2015	2015	female	married but not living with spouse temporarily for reasons such as work	illiterate	rural	yes	no	no	no	no	NA	never smoke	no,no	NA	NA	NA	NA
2015	2015	male	married with spouse present	primary school	rural	no	no	no	no	no	no	still smoke	no,no	19698.0	18.646865435444	NA	68.9000882927355
2015	2015	female	married with spouse present	illiterate	rural	yes	no	no	no	no	no	never smoke	no,no	7006.5	25.1562097858103	NA	60.1523595753836
2015	2015	male	married with spouse present	primary school	rural	no	no	no	no	no	NA	former, now quit	no,no	NA	18.0432872018512	NA	80.8876257752036
2015	2015	female	married with spouse present	illiterate	rural	no	yes	yes	no	no	yes	never smoke	no,no	NA	25.7379838751747	NA	75.1874411324501
2015	2015	male	married with spouse present	did not finish primary school	rural	no	no	no	no	no	no	still smoke	>1m,NA	NA	18.8137755102041	NA	65.5002089584442
2015	2015	female	married with spouse present	middle school	rural	no	no	no	no	yes	no	still smoke	no,no	6258.0	25.6532454623439	NA	57.8340986454728
2015	2015	male	widowed	illiterate	rural	no	no	no	no	no	no	never smoke	no,no	NA	20.2152694726284	NA	107.18874557107
2015	2015	male	divorced	did not finish primary school	rural	yes	no	no	no	no	yes	still smoke	no,no	NA	23.7323463615912	NA	53.3190425124099
2015	2015	male	married with spouse present	NA	rural	NA	NA	NA	NA	NA	no	still smoke	>1m,NA	20424.0	NA	NA	NA
2015	2015	female	married but not living with spouse temporarily for reasons such as work	NA	rural	NA	NA	NA	NA	NA	NA	never smoke	no,no	6172.5	24.4926348623126	NA	NA
2015	2015	male	married with spouse present	primary school	rural	no	no	no	no	yes	yes	former, now quit	no,<1m	7612.5	20.8687641723356	NA	69.7847689968816
2015	2015	female	married with spouse present	did not finish primary school	rural	yes	yes	no	no	no	yes	never smoke	no,no	8452.5	21.0748884067384	NA	65.5568714204127
2015	2015	male	married but not living with spouse temporarily for reasons such as work	middle school	rural	no	no	no	no	no	no	still smoke	no,<1m	NA	18.7498180335983	NA	64.4225632655353
2015	2015	female	married but not living with spouse temporarily for reasons such as work	middle school	rural	no	no	no	no	no	NA	never smoke	no,no	NA	NA	NA	NA
2015	2015	male	married with spouse present	illiterate	rural	no	no	no	no	no	yes	still smoke	no,no	NA	23.0500771041312	NA	53.4360468848433
2015	2015	female	married with spouse present	primary school	rural	no	no	no	no	no	NA	never smoke	no,no	NA	20.9784875146214	NA	44.6707785321711
2015	2015	male	married with spouse present	primary school	rural	no	yes	yes	no	no	no	still smoke	no,>1m	NA	30.7048726674526	NA	65.7946254320754
2015	2015	female	married with spouse present	middle school	rural	no	yes	yes	no	no	no	never smoke	no,no	NA	26.7870751409846	NA	57.429219166251
2015	2015	male	separated	did not finish primary school	rural	no	no	no	no	no	NA	never smoke	>1m,NA	18984.0	24.2169873672658	NA	63.1131235094826
2015	2015	male	married with spouse present	illiterate	rural	no	no	no	no	no	no	still smoke	no,no	NA	22.3922902494331	NA	76.389107315712
2015	2015	female	married with spouse present	illiterate	rural	yes	no	no	no	no	yes	never smoke	no,no	NA	27.8647563549217	NA	65.8315462506926
2015	2015	male	married with spouse present	NA	rural	NA	NA	NA	NA	NA	NA	still smoke	>1m,NA	NA	20.6286920069284	NA	46.9802699369835
2015	2015	female	married with spouse present	NA	rural	NA	NA	NA	NA	NA	no	never smoke	no,no	NA	25.9929618427413	NA	NA
2015	2015	male	divorced	high school	rural	no	no	no	no	no	NA	former, now quit	no,>1m	NA	23.4669537810318	NA	59.3276784375782
2015	2015	male	married with spouse present	illiterate	rural	no	no	no	no	no	NA	still smoke	>1m,NA	NA	NA	NA	NA
2015	2015	female	married with spouse present	illiterate	rural	no	no	no	no	no	no	never smoke	no,no	NA	19.2662717017383	NA	NA
2015	2015	female	widowed	did not finish primary school	rural	no	no	no	no	no	yes	still smoke	no,no	NA	NA	NA	NA
2015	2015	male	married with spouse present	did not finish primary school	rural	yes	yes	yes	no	no	no	former, now quit	no,<1m	NA	NA	NA	74.0121711582748
2015	2015	female	married with spouse present	illiterate	rural	yes	no	no	no	no	NA	former, now quit	no,no	NA	29.4931145417846	NA	69.9197630035168
2015	2015	male	married but not living with spouse temporarily for reasons such as work	primary school	rural	NA	NA	NA	NA	NA	NA	still smoke	>1m,NA	NA	NA	NA	NA
2015	2015	female	married but not living with spouse temporarily for reasons such as work	NA	rural	NA	NA	NA	NA	NA	no	former, now quit	no,no	6712.5	28.9117956561809	NA	54.1297071296026
2015	2015	male	married with spouse present	did not finish primary school	rural	yes	no	no	no	no	no	still smoke	>1m,NA	NA	23.6202841940824	NA	73.3658883941442
2015	2015	female	married with spouse present	middle school	rural	yes	yes	yes	no	no	no	former, now quit	no,no	NA	27.4335359250453	NA	71.1863794267078
2015	2015	male	married with spouse present	primary school	rural	yes	no	no	no	no	no	former, now quit	no,no	1732.5	21.1005095584966	NA	69.085309422185
2015	2015	female	married with spouse present	illiterate	rural	no	no	no	no	no	no	never smoke	no,no	766.5	20.7184081462656	NA	73.32502443571
2015	2015	male	married with spouse present	primary school	rural	yes	no	no	no	no	no	still smoke	no,no	NA	21.5663159029806	NA	56.2769619471174
2015	2015	female	married with spouse present	middle school	rural	no	no	no	no	no	no	never smoke	no,no	NA	25.2005562277145	NA	52.3506771777354
2015	2015	male	married with spouse present	high school	rural	no	no	no	no	yes	yes	former, now quit	<1m,>1m	3585.0	24.2966667945439	NA	63.033823453437
2015	2015	female	married with spouse present	middle school	rural	yes	yes	yes	no	no	no	never smoke	no,no	3832.5	29.9451598909673	NA	60.0343446758864
2015	2015	male	married with spouse present	primary school	rural	NA	NA	NA	NA	NA	no	still smoke	>1m,NA	NA	NA	NA	NA
2015	2015	female	married with spouse present	primary school	rural	NA	NA	NA	NA	NA	no	never smoke	no,no	NA	NA	NA	NA
2015	2015	male	married with spouse present	NA	rural	NA	NA	NA	NA	NA	no	still smoke	>1m,NA	NA	20.5337724202907	NA	NA
2015	2015	female	married with spouse present	NA	rural	NA	NA	NA	NA	NA	no	never smoke	no,no	6819.0	30.0638124166798	NA	41.7594250714444
2015	2015	male	married with spouse present	NA	rural	NA	NA	NA	NA	NA	no	former, now quit	<1m,<1m	3975.0	22.9586935963139	NA	49.5137865791262
2015	2015	female	married with spouse present	NA	rural	NA	NA	NA	NA	NA	no	never smoke	no,no	2100.0	28.1749276291075	NA	45.3027467490871
2015	2015	female	married but not living with spouse temporarily for reasons such as work	illiterate	rural	yes	no	no	no	no	NA	never smoke	no,no	NA	NA	NA	NA
2015	2015	male	married but not living with spouse temporarily for reasons such as work	middle school	rural	yes	yes	no	no	no	no	still smoke	no,>1m	558.0	NA	NA	NA
2015	2015	male	married with spouse present	middle school	rural	no	no	no	no	no	no	still smoke	no,no	NA	19.5550812426499	NA	56.9788776168934
2015	2015	female	married with spouse present	middle school	rural	yes	yes	no	no	no	no	never smoke	no,no	NA	21.8714940801011	NA	47.7284593132532
2015	2015	male	widowed	middle school	rural	yes	no	no	no	yes	no	never smoke	no,>1m	NA	23.0675642365757	NA	75.9732462229444
2015	2015	male	married with spouse present	high school	rural	yes	no	no	no	no	no	still smoke	no,>1m	99.0	27.0615790897978	NA	57.8089650875633
2015	2015	female	married with spouse present	middle school	rural	no	no	no	no	no	no	never smoke	no,no	4578.0	21.3323166441997	NA	54.118381713215
2015	2015	male	married with spouse present	primary school	rural	no	no	no	no	no	no	former, now quit	no,>1m	13440.0	22.0195163945954	NA	63.7191231906266
2015	2015	female	married with spouse present	did not finish primary school	rural	yes	yes	no	no	no	no	never smoke	no,no	NA	27.3441920451738	NA	61.954032438015
2015	2015	male	married with spouse present	did not finish primary school	rural	no	no	no	no	no	no	still smoke	>1m,NA	24318.0	24.9703055825505	NA	50.7661616280156
2015	2015	female	married with spouse present	primary school	rural	no	no	no	no	no	no	never smoke	no,no	6772.5	28.4045597830859	NA	45.1782979838046
2015	2015	female	widowed	illiterate	rural	yes	no	no	no	no	NA	never smoke	no,no	NA	NA	NA	NA
2015	2015	male	married with spouse present	middle school	rural	no	no	no	no	no	no	former, now quit	>1m,NA	17898.0	20.3862453205595	NA	51.8999120771112
2015	2015	female	married with spouse present	middle school	rural	no	no	no	no	no	no	never smoke	no,no	3832.5	25.8985166624582	NA	52.1427723538194
2015	2015	male	married with spouse present	middle school	rural	yes	yes	yes	no	no	yes	former, now quit	no,<1m	NA	23.1747291813383	NA	NA
2015	2015	female	married with spouse present	primary school	rural	no	no	no	no	no	no	never smoke	no,no	NA	28.0992200681354	NA	NA
2015	2015	male	married with spouse present	illiterate	rural	no	no	no	no	no	no	still smoke	no,no	742.5	20.3920111772449	NA	52.3578936385437
2015	2015	female	married with spouse present	did not finish primary school	rural	no	no	no	no	yes	no	never smoke	no,no	5535.0	32.7175771109001	NA	49.527853032207
2015	2015	male	married with spouse present	NA	rural	NA	NA	NA	NA	NA	no	still smoke	>1m,NA	6720.0	21.0777867559967	NA	NA
2015	2015	female	married with spouse present	NA	rural	NA	NA	NA	NA	NA	no	never smoke	>1m,NA	2632.5	30.2617983467897	NA	NA
2015	2015	female	married with spouse present	did not finish primary school	rural	no	no	yes	no	no	no	still smoke	no,no	NA	20.4514457445721	NA	62.3385047426063
2015	2015	male	married with spouse present	did not finish primary school	rural	no	no	no	no	no	no	still smoke	no,no	NA	22.0151331221876	NA	62.7563453850191
2015	2015	male	married with spouse present	NA	rural	NA	NA	NA	NA	NA	no	still smoke	no,no	NA	20.6713066700081	NA	48.9267695631651
2015	2015	female	married with spouse present	did not finish primary school	rural	NA	NA	NA	NA	NA	no	never smoke	no,no	NA	26.9368114961932	NA	NA
2015	2015	male	married with spouse present	illiterate	rural	no	no	no	no	no	yes	former, now quit	>1m,NA	NA	24.8975834540081	NA	48.8902531240034
2015	2015	female	married with spouse present	did not finish primary school	rural	yes	no	no	no	no	no	never smoke	no,no	NA	24.5828784188573	NA	48.572658669585
2015	2015	female	widowed	illiterate	rural	yes	no	no	no	no	NA	former, now quit	no,no	NA	23.578918805364	NA	89.8188256453864
2015	2015	male	married with spouse present	middle school	rural	no	no	no	no	no	no	still smoke	no,no	NA	25.1239669421488	NA	50.4123315639918
2015	2015	female	married with spouse present	middle school	rural	no	no	no	no	no	no	never smoke	no,no	NA	28.8554739312315	NA	47.7879500530469
2015	2015	male	married with spouse present	middle school	rural	no	no	no	no	no	yes	former, now quit	no,<1m	4432.5	21.8506911061444	NA	65.8640680646781
2015	2015	female	married with spouse present	primary school	rural	no	no	no	no	no	NA	never smoke	no,no	1732.5	19.2005178653961	NA	60.6065177194468
2015	2015	female	married with spouse present	primary school	rural	no	no	no	no	no	no	still smoke	no,no	NA	24.9774800537619	NA	73.9897908028691
2015	2015	male	married with spouse present	primary school	rural	no	yes	no	no	no	no	still smoke	no,no	2376.0	24.7280208848905	NA	75.7260286023754
2015	2015	male	married with spouse present	middle school	rural	yes	yes	no	no	no	no	former, now quit	<1m,<1m	10837.5	27.8957437488607	NA	55.5079443524841
2015	2015	female	married with spouse present	primary school	rural	no	no	no	no	yes	NA	never smoke	no,no	5544.0	25.2118174664415	NA	47.5858331737176
2015	2015	male	married with spouse present	did not finish primary school	rural	no	no	no	no	no	NA	still smoke	no,no	2100.0	26.2846155784956	NA	64.9759671518057
2015	2015	female	married with spouse present	did not finish primary school	rural	no	no	no	no	no	no	never smoke	no,no	5544.0	21.1977206931997	NA	60.7917975235081
2015	2015	female	married with spouse present	NA	rural	NA	NA	NA	NA	NA	no	never smoke	no,no	NA	24.5360160484642	NA	50.4340365498025
2015	2015	male	married with spouse present	NA	rural	NA	NA	NA	NA	NA	no	still smoke	no,>1m	NA	19.992424312414	NA	48.4016825592153
2015	2015	male	married with spouse present	middle school	rural	yes	no	no	yes	no	no	still smoke	no,>1m	NA	19.8012119707327	NA	62.1750013353597
2015	2015	female	married with spouse present	did not finish primary school	rural	no	no	no	no	no	yes	never smoke	no,no	NA	35.3306545358835	NA	60.9771705457315
2015	2015	male	married with spouse present	primary school	rural	no	no	no	no	no	no	never smoke	no,no	13252.5	22.9100196936731	NA	NA
2015	2015	female	married with spouse present	did not finish primary school	rural	no	no	no	no	no	no	never smoke	no,no	5040.0	24.3881656804734	NA	NA
2015	2015	male	married with spouse present	NA	rural	NA	NA	NA	NA	NA	no	still smoke	<1m,<1m	NA	31.9073893628087	NA	NA
2015	2015	female	married with spouse present	NA	rural	NA	NA	NA	NA	NA	no	never smoke	no,no	NA	29.4331240121321	NA	NA
2015	2015	male	married with spouse present	middle school	rural	no	no	no	no	no	no	still smoke	no,>1m	NA	24.0496815790515	NA	54.5330962386662
2015	2015	female	married with spouse present	primary school	rural	yes	no	no	no	no	no	never smoke	no,no	NA	26.9159179372005	NA	51.6055215575631
2015	2015	male	married with spouse present	middle school	rural	no	no	no	no	no	no	still smoke	>1m,NA	NA	23.1969314612473	NA	47.51185667296
2015	2015	female	married with spouse present	did not finish primary school	rural	no	no	no	no	no	no	never smoke	no,no	NA	29.3372217375978	NA	46.6909823720314
2015	2015	male	married with spouse present	NA	rural	NA	NA	NA	NA	NA	no	still smoke	>1m,NA	NA	29.7943804874653	NA	NA
2015	2015	female	married with spouse present	NA	rural	NA	NA	NA	NA	NA	no	never smoke	no,no	NA	23.2334561768947	NA	NA
2015	2015	male	married but not living with spouse temporarily for reasons such as work	illiterate	rural	yes	no	no	no	no	no	still smoke	no,>1m	NA	24.4757381401559	NA	51.1295090196618
2015	2015	female	married but not living with spouse temporarily for reasons such as work	illiterate	rural	no	no	no	no	no	NA	never smoke	no,no	NA	NA	NA	NA
2015	2015	male	widowed	middle school	rural	no	no	no	no	no	no	still smoke	no,no	NA	25.654874426141	NA	49.0159398454721
2015	2015	male	married with spouse present	primary school	rural	yes	no	no	no	no	no	former, now quit	>1m,NA	8452.5	26.2984878369494	NA	47.6843894093182
2015	2015	female	married with spouse present	did not finish primary school	rural	no	no	no	no	no	NA	never smoke	no,no	180.0	24.4645500847569	NA	41.4160477099208
2015	2015	male	married with spouse present	did not finish primary school	rural	no	no	no	no	no	no	still smoke	no,no	NA	26.2965334308973	NA	55.4681686580202
2015	2015	female	married with spouse present	primary school	rural	yes	yes	no	no	no	no	never smoke	no,no	NA	24.4556044667645	NA	50.2725052789
2015	2015	female	widowed	primary school	rural	yes	no	no	no	no	no	never smoke	no,no	600.0	25.8222222222222	NA	63.1246682295069
2015	2015	male	widowed	middle school	rural	yes	no	no	no	no	no	former, now quit	>1m,NA	NA	27.2984311105721	NA	NA
2015	2015	male	married with spouse present	high school	rural	no	no	no	no	no	no	still smoke	<1m,<1m	NA	22.3381534260005	NA	56.1787877184966
2015	2015	female	married with spouse present	middle school	rural	yes	no	no	no	no	NA	never smoke	no,no	4158.0	NA	NA	59.0687297671698
2015	2015	male	married but not living with spouse temporarily for reasons such as work	primary school	rural	yes	yes	no	no	no	no	still smoke	<1m,<1m	NA	22.0831122466193	NA	61.6484386279472
2015	2015	female	married but not living with spouse temporarily for reasons such as work	primary school	rural	NA	NA	NA	NA	NA	yes	never smoke	no,no	NA	NA	NA	NA
2015	2015	male	never married	primary school	rural	yes	yes	no	no	no	no	still smoke	no,<1m	NA	26.1347714158835	NA	71.1496271776828
2015	2015	female	widowed	primary school	rural	yes	yes	yes	no	yes	yes	never smoke	no,no	NA	NA	NA	NA
2015	2015	female	married with spouse present	illiterate	rural	no	no	no	no	no	no	still smoke	no,no	NA	22.4323025156225	NA	62.2911886180273
2015	2015	male	married with spouse present	middle school	rural	yes	no	no	no	no	no	still smoke	no,no	NA	26.6021375513722	NA	64.4676323410554
2015	2015	male	married with spouse present	primary school	rural	yes	no	no	no	no	no	never smoke	no,no	NA	22.9510393886264	NA	63.8296521465161
2015	2015	female	married with spouse present	primary school	rural	no	yes	no	no	yes	no	never smoke	no,no	NA	27.7646808197356	NA	57.7185362514099
2015	2015	male	married with spouse present	middle school	rural	NA	NA	NA	NA	NA	no	still smoke	<1m,>1m	NA	NA	NA	NA
2015	2015	female	married with spouse present	primary school	rural	NA	NA	NA	NA	NA	no	never smoke	no,no	NA	23.1955892931934	NA	54.5537424926387
2015	2015	female	married with spouse present	did not finish primary school	rural	no	no	no	no	no	NA	never smoke	no,no	900.0	15.5912366497451	NA	NA
2015	2015	male	married with spouse present	middle school	rural	yes	no	yes	no	yes	no	still smoke	<1m,<1m	2152.5	19.8961937716263	NA	67.904084718135
2015	2015	male	married with spouse present	NA	rural	NA	NA	NA	NA	NA	no	still smoke	<1m,<1m	14506.5	20.1528061151443	NA	53.4722561059149
2015	2015	female	married with spouse present	NA	rural	NA	NA	NA	NA	NA	no	never smoke	no,no	10638.0	27.5102641744265	NA	53.7537588878615
2015	2015	female	married with spouse present	did not finish primary school	rural	no	no	no	no	no	no	still smoke	no,no	1732.5	26.0536937251051	NA	NA
2015	2015	male	married with spouse present	illiterate	rural	no	no	no	no	no	no	still smoke	no,no	NA	18.1060727447524	NA	NA
2015	2015	female	widowed	primary school	rural	yes	yes	no	no	no	yes	still smoke	no,no	5932.5	21.8863929168608	NA	63.3568055695218
2015	2015	male	married with spouse present	NA	rural	NA	NA	NA	NA	NA	no	still smoke	<1m,<1m	10878.0	22.0241915644254	NA	46.3490412920765
2015	2015	female	married with spouse present	NA	rural	NA	NA	NA	NA	NA	no	never smoke	no,no	NA	26.4360788424025	NA	NA
2015	2015	female	married with spouse present	NA	rural	NA	NA	NA	NA	NA	NA	NA	NA	NA	NA	NA	NA
2015	2015	female	married with spouse present	illiterate	rural	yes	yes	no	no	no	no	never smoke	no,no	1732.5	26.3981580706427	NA	NA
2015	2015	male	married with spouse present	middle school	rural	no	no	no	no	no	no	still smoke	>1m,NA	24318.0	27.8200692041523	NA	NA
2015	2015	male	married with spouse present	NA	rural	NA	NA	NA	NA	NA	no	still smoke	>1m,NA	1732.5	29.3839161722005	NA	NA
2015	2015	female	married with spouse present	NA	rural	NA	NA	NA	NA	NA	no	never smoke	no,no	1732.5	28.0628339015813	NA	NA
2015	2015	male	married with spouse present	middle school	rural	yes	no	yes	no	yes	yes	still smoke	>1m,NA	NA	23.5830360681728	NA	54.9144069331008
2015	2015	female	married with spouse present	middle school	rural	no	no	yes	no	no	no	still smoke	<1m,no	NA	24.0830546211416	NA	53.2708788779161
2015	2015	male	married but not living with spouse temporarily for reasons such as work	high school	rural	no	no	no	no	no	no	still smoke	no,<1m	4158.0	24.3364409282915	NA	52.4457328986838
2015	2015	female	married but not living with spouse temporarily for reasons such as work	middle school	rural	no	no	no	no	no	no	never smoke	no,no	3832.5	26.3066509146687	NA	NA
2015	2015	female	widowed	illiterate	rural	yes	yes	no	no	no	NA	never smoke	no,no	NA	NA	NA	NA
2015	2015	male	married with spouse present	vocational school	rural	yes	no	no	no	no	no	still smoke	no,>1m	346.5	27.1830545943868	NA	68.7171945629523
2015	2015	female	married with spouse present	middle school	rural	no	no	no	no	no	no	former, now quit	no,no	6772.5	23.0997491964493	NA	66.6740597342896
2015	2015	male	married with spouse present	primary school	rural	yes	no	no	no	no	yes	never smoke	no,>1m	NA	29.174453047536	NA	65.9068962494113
2015	2015	female	married with spouse present	did not finish primary school	rural	yes	yes	yes	no	no	yes	never smoke	no,no	NA	26.2940317855648	NA	59.1225378811367
2015	2015	male	married but not living with spouse temporarily for reasons such as work	NA	rural	NA	NA	NA	NA	NA	no	former, now quit	<1m,<1m	NA	32.6564108540683	NA	56.9087457950574
2015	2015	female	widowed	illiterate	rural	yes	no	no	no	no	yes	never smoke	no,no	346.5	25.6052905969573	NA	NA
2015	2015	female	widowed	primary school	rural	yes	yes	yes	no	no	yes	still smoke	no,no	NA	28.8	NA	59.5701312665377
2015	2015	male	widowed	illiterate	rural	no	no	no	no	no	NA	former, now quit	no,>1m	NA	24.5385960790456	NA	NA
2015	2015	male	married with spouse present	primary school	rural	no	no	no	no	no	no	former, now quit	>1m,NA	NA	26.1129528570253	NA	50.6866822234651
2015	2015	female	married but not living with spouse temporarily for reasons such as work	did not finish primary school	rural	no	no	no	no	no	no	never smoke	no,no	NA	NA	NA	NA
2015	2015	female	widowed	middle school	rural	no	no	no	no	no	no	never smoke	no,no	12264.0	22.9210429903032	NA	51.5905558548197
2015	2015	female	married with spouse present	middle school	rural	yes	no	no	no	no	no	never smoke	no,no	NA	24.5614463979856	NA	52.9376128703158
2015	2015	male	married with spouse present	primary school	rural	no	no	no	no	no	no	former, now quit	no,no	NA	28.8126820777036	NA	NA
2015	2015	female	married with spouse present	vocational school	rural	no	no	no	yes	no	NA	never smoke	no,no	99.0	22.1235108322873	NA	NA
2015	2015	male	married with spouse present	high school	rural	no	no	no	no	no	no	still smoke	no,no	4158.0	22.5433868257624	NA	NA
2015	2015	female	married with spouse present	NA	rural	NA	NA	NA	NA	NA	no	never smoke	no,no	3832.5	33.5499426107892	NA	58.4742730305421
2015	2015	male	married with spouse present	NA	rural	NA	NA	NA	NA	NA	no	former, now quit	no,>1m	1732.5	25.3673558259784	NA	61.5554788248762
2015	2015	male	married with spouse present	NA	rural	NA	NA	NA	NA	NA	no	still smoke	no,>1m	NA	NA	NA	NA
2015	2015	male	married with spouse present	primary school	rural	no	no	no	no	no	NA	still smoke	no,<1m	NA	NA	NA	NA
2015	2015	female	married with spouse present	primary school	rural	no	no	no	no	no	no	never smoke	no,no	7644.0	24.4882660034678	NA	47.6471351766335
2015	2015	male	married with spouse present	primary school	rural	no	no	no	no	no	no	still smoke	>1m,NA	NA	19.2625057489922	NA	53.2223145024573
2015	2015	female	married but not living with spouse temporarily for reasons such as work	did not finish primary school	rural	no	no	no	no	no	no	never smoke	no,no	NA	NA	NA	NA
2015	2015	male	married with spouse present	did not finish primary school	urban	no	no	no	no	no	no	never smoke	no,no	10878.0	25.1748639650624	NA	60.4688915015039
2015	2015	female	married with spouse present	did not finish primary school	urban	yes	no	no	no	no	no	never smoke	no,no	6258.0	26.3676488832004	NA	54.1860700463627
2015	2015	male	never married	illiterate	urban	no	no	no	no	no	NA	never smoke	no,no	NA	23.8809602896723	NA	59.919043264102
2015	2015	male	never married	illiterate	urban	no	no	no	no	no	NA	still smoke	no,no	NA	20.7054484807244	NA	52.8542090007013
2015	2015	male	married with spouse present	high school	urban	no	no	no	no	no	no	never smoke	no,no	11086.5	28.2170211810157	NA	NA
2015	2015	female	married with spouse present	middle school	urban	no	no	yes	no	no	NA	never smoke	no,no	9198.0	27.8713132378595	NA	55.1254708665889
2015	2015	female	widowed	primary school	urban	no	no	no	no	no	no	never smoke	no,no	4338.0	19.2401414268	NA	69.0915203972993
2015	2015	male	married but not living with spouse temporarily for reasons such as work	middle school	urban	NA	NA	NA	NA	NA	no	still smoke	>1m,NA	10920.0	22.890625	NA	NA
2015	2015	female	married but not living with spouse temporarily for reasons such as work	high school	urban	no	no	no	no	no	no	never smoke	no,no	5032.5	25.0746013072866	no	48.9023862257806
2015	2015	male	married but not living with spouse temporarily for reasons such as work	high school	urban	yes	yes	no	no	no	NA	never smoke	no,no	NA	NA	NA	NA
2015	2015	female	married but not living with spouse temporarily for reasons such as work	middle school	urban	no	no	no	no	no	no	never smoke	no,no	NA	25.0434424948244	NA	50.7447876095259
2015	2015	male	married with spouse present	middle school	urban	yes	yes	no	no	no	no	still smoke	no,no	11358.0	23.4059639716913	NA	66.4017460687552
2015	2015	female	married with spouse present	middle school	urban	no	no	no	no	no	no	still smoke	no,no	12264.0	NA	NA	NA
2015	2015	male	married with spouse present	did not finish primary school	urban	yes	yes	yes	no	no	no	former, now quit	no,>1m	NA	26.0453090225087	NA	61.3305488490661
2015	2015	female	married with spouse present	illiterate	urban	no	no	no	no	yes	no	never smoke	no,no	NA	29.0195024834494	NA	63.0116566258481
2015	2015	male	married but not living with spouse temporarily for reasons such as work	middle school	urban	no	no	no	no	no	no	still smoke	no,no	NA	NA	NA	NA
2015	2015	female	married with spouse present	middle school	urban	no	yes	no	no	no	yes	never smoke	<1m,no	NA	27.1949018743425	NA	50.5049605643417
2015	2015	male	married with spouse present	high school	urban	no	yes	no	no	no	no	former, now quit	no,no	NA	22.8393211591553	NA	55.4398573226049
2015	2015	female	married with spouse present	high school	urban	no	no	no	no	no	no	never smoke	no,no	NA	25.1852230984243	NA	51.1476581552286
2015	2015	male	married with spouse present	middle school	urban	no	no	no	no	yes	no	former, now quit	>1m,NA	NA	30.6889938014446	NA	67.3163550808213
2015	2015	female	married with spouse present	primary school	urban	yes	yes	yes	no	no	yes	never smoke	no,no	NA	26.3110702129702	NA	64.4621365157782
2015	2015	male	married with spouse present	middle school	urban	yes	no	no	no	yes	no	former, now quit	no,>1m	NA	NA	NA	NA
2015	2015	female	married with spouse present	middle school	urban	no	no	no	no	no	NA	never smoke	no,no	NA	NA	NA	NA
2015	2015	female	widowed	illiterate	urban	no	no	yes	no	no	yes	former, now quit	no,no	NA	28.0272296088092	NA	79.6161943279727
2015	2015	female	widowed	primary school	urban	no	no	no	no	no	NA	still smoke	no,no	346.5	25.9720158619731	NA	74.2966755688456
2015	2015	female	married with spouse present	primary school	urban	yes	no	no	no	no	no	never smoke	no,no	NA	35.2030664326891	NA	51.4166940970897
2015	2015	male	married with spouse present	middle school	urban	yes	no	no	no	no	no	former, now quit	no,no	NA	31.1328189940213	NA	58.391842606136
2015	2015	female	married with spouse present	NA	urban	NA	NA	NA	NA	NA	no	never smoke	no,no	NA	20.6924786477465	NA	NA
2015	2015	male	married with spouse present	NA	urban	NA	NA	NA	NA	NA	no	still smoke	>1m,NA	NA	22.8062413440766	NA	NA
2015	2015	female	widowed	illiterate	urban	yes	no	no	no	no	NA	still smoke	no,no	NA	25.0289351851852	NA	NA
2015	2015	female	married but not living with spouse temporarily for reasons such as work	primary school	urban	no	no	no	no	no	no	never smoke	no,no	NA	25.4260434560731	NA	50.7851971138239
2015	2015	male	married but not living with spouse temporarily for reasons such as work	primary school	urban	no	no	no	no	no	NA	still smoke	no,no	NA	NA	NA	NA
2015	2015	female	widowed	primary school	urban	yes	no	no	no	no	no	never smoke	no,no	NA	NA	NA	79.7647830043462
2015	2015	male	married with spouse present	middle school	urban	no	no	no	no	no	no	never smoke	no,no	6720.0	NA	no	NA
2015	2015	female	married with spouse present	illiterate	urban	no	no	no	no	no	no	never smoke	no,no	6720.0	NA	no	NA
2015	2015	male	married with spouse present	vocational school	urban	no	no	no	no	no	no	still smoke	no,>1m	1732.5	26.329827770157	NA	67.7828223968149
2015	2015	female	married with spouse present	middle school	urban	yes	no	no	no	no	NA	still smoke	no,no	NA	23.3094592452377	NA	65.5989917383487
2015	2015	female	married with spouse present	NA	urban	NA	NA	NA	NA	NA	no	never smoke	no,no	13518.0	21.3623046875	NA	40.5418588148364
2015	2015	male	married but not living with spouse temporarily for reasons such as work	did not finish primary school	urban	NA	NA	NA	NA	NA	no	still smoke	no,<1m	NA	NA	NA	NA
2015	2015	male	widowed	middle school	urban	yes	no	no	no	no	no	former, now quit	<1m,<1m	NA	22.7414168917965	NA	84.0884535046099
2015	2015	male	married with spouse present	did not finish primary school	urban	no	yes	no	no	no	no	still smoke	no,<1m	NA	26.4852607709751	NA	54.4595684135636
2015	2015	female	married with spouse present	middle school	urban	yes	no	no	no	no	no	never smoke	no,no	NA	25.7694260346566	NA	55.1179882715369
2015	2015	female	married but not living with spouse temporarily for reasons such as work	middle school	urban	no	no	no	no	no	no	never smoke	no,no	NA	24.5061163181977	NA	NA
2015	2015	male	married but not living with spouse temporarily for reasons such as work	did not finish primary school	urban	yes	no	NA	NA	no	no	former, now quit	no,>1m	NA	29.3637797776443	NA	NA
2015	2015	male	married with spouse present	primary school	urban	yes	yes	yes	no	no	no	still smoke	no,no	346.5	23.9373452418666	NA	69.7558733811404
2015	2015	female	married with spouse present	illiterate	urban	yes	no	no	no	no	no	still smoke	no,no	NA	25.9993472684198	NA	61.9124801736846
2015	2015	male	married with spouse present	primary school	urban	yes	no	no	no	no	no	former, now quit	no,no	NA	21.2734108779685	NA	53.303688938074
2015	2015	female	married with spouse present	middle school	urban	no	yes	no	no	no	NA	never smoke	<1m,no	NA	34.2549740912147	NA	48.5914030859902
2015	2015	male	married with spouse present	middle school	urban	no	no	no	no	yes	NA	still smoke	>1m,NA	NA	24.8590735618501	NA	51.4408364620985
2015	2015	female	married with spouse present	primary school	urban	NA	NA	NA	NA	NA	no	never smoke	no,no	NA	22.0740997229917	NA	44.8851327793219
2015	2015	male	married with spouse present	middle school	urban	yes	no	no	no	yes	no	still smoke	no,>1m	NA	28.3880284232493	NA	55.682744516809
2015	2015	female	married with spouse present	primary school	urban	no	no	no	no	no	no	never smoke	no,no	NA	22.2934831455401	NA	53.2583696755003
2015	2015	female	married with spouse present	middle school	urban	no	no	no	no	no	no	never smoke	no,no	4158.0	21.4640008229105	NA	47.7460478775611
2015	2015	male	married with spouse present	middle school	urban	no	no	yes	no	yes	no	former, now quit	no,<1m	990.0	26.9740400216333	NA	55.5127887727836
2015	2015	female	married with spouse present	NA	urban	NA	NA	NA	NA	NA	no	never smoke	no,no	NA	34.8964843378233	NA	NA
2015	2015	male	married with spouse present	NA	urban	NA	NA	NA	NA	NA	no	still smoke	>1m,NA	NA	NA	NA	NA
2015	2015	female	married with spouse present	illiterate	urban	no	no	no	no	no	no	never smoke	no,no	NA	32.1237358715051	NA	60.2342326441939
2015	2015	male	married with spouse present	illiterate	urban	yes	yes	no	no	no	no	never smoke	no,no	NA	NA	NA	NA
2015	2015	female	widowed	did not finish primary school	urban	yes	no	no	no	no	no	never smoke	no,no	NA	NA	NA	NA
2015	2015	male	divorced	bachelor's degree	urban	NA	NA	NA	NA	NA	no	never smoke	<1m,no	NA	20.4528853177502	NA	49.5683733838675
2015	2015	male	married with spouse present	middle school	urban	no	no	no	no	yes	no	never smoke	>1m,NA	6258.0	16.937618147448	NA	89.6997707089069
2015	2015	female	married with spouse present	primary school	urban	yes	yes	no	no	yes	no	never smoke	no,no	5844.0	19.3039326757404	NA	76.2888601607113
2015	2015	male	married with spouse present	NA	urban	NA	NA	NA	NA	NA	no	former, now quit	<1m,<1m	1732.5	27.0702016316007	NA	68.9709834643132
2015	2015	female	married with spouse present	NA	urban	NA	NA	NA	NA	NA	yes	never smoke	no,no	4578.0	29.1523278351331	NA	61.6736227992265
2015	2015	female	married with spouse present	primary school	urban	yes	yes	yes	no	yes	no	never smoke	no,no	NA	29.9556213017751	NA	79.8090385141829
2015	2015	male	married with spouse present	illiterate	urban	no	no	no	no	no	no	never smoke	>1m,NA	NA	NA	NA	NA
2015	2015	female	widowed	high school	urban	NA	NA	NA	NA	NA	NA	NA	NA	NA	NA	NA	NA
2015	2015	male	married with spouse present	middle school	urban	no	no	no	no	no	no	still smoke	<1m,<1m	NA	31.2400961546796	NA	60.589822547296
2015	2015	female	married with spouse present	high school	urban	yes	yes	yes	no	yes	no	never smoke	no,no	NA	24.7265625	NA	59.3976944171892
2015	2015	female	married with spouse present	did not finish primary school	urban	yes	yes	no	no	yes	no	never smoke	>1m,NA	NA	29.2668178382464	NA	62.5795108203866
2015	2015	male	married with spouse present	middle school	urban	yes	yes	no	no	yes	NA	still smoke	>1m,NA	NA	NA	NA	NA
2015	2015	male	married with spouse present	vocational school	urban	no	no	yes	no	no	no	still smoke	>1m,NA	3090.0	30.9734889374325	NA	86.3214309756358
2015	2015	male	married with spouse present	bachelor's degree	urban	no	yes	no	no	no	no	never smoke	>1m,NA	NA	28.1478701444924	NA	51.7168058307199
2015	2015	female	married with spouse present	college	urban	yes	no	no	no	no	no	never smoke	no,no	NA	28.4303486738336	NA	53.0382862620195
2015	2015	female	married with spouse present	middle school	urban	no	no	no	no	yes	yes	never smoke	no,no	NA	27.3274836406901	NA	61.873804791106
2015	2015	male	married with spouse present	middle school	urban	no	no	no	no	no	NA	never smoke	>1m,NA	NA	NA	NA	NA
2015	2015	female	married with spouse present	NA	urban	NA	NA	NA	NA	NA	NA	never smoke	no,no	3892.5	NA	NA	NA
2015	2015	male	married with spouse present	vocational school	urban	NA	NA	NA	NA	NA	no	still smoke	no,<1m	5572.5	NA	NA	NA
2015	2015	male	married with spouse present	primary school	urban	no	no	no	no	no	NA	still smoke	>1m,NA	1732.5	21.396449704142	NA	NA
2015	2015	female	married with spouse present	middle school	urban	no	no	no	no	no	no	never smoke	no,no	8452.5	24.8399675503957	NA	NA
2015	2015	female	married with spouse present	middle school	urban	no	no	no	no	no	no	never smoke	no,no	NA	NA	NA	NA
2015	2015	male	married with spouse present	college	urban	yes	yes	yes	no	yes	NA	still smoke	no,no	3832.5	NA	NA	NA
2015	2015	female	married with spouse present	high school	urban	no	no	no	no	no	no	never smoke	no,no	1972.5	21.9253029019384	NA	47.7648545595034
2015	2015	male	married with spouse present	middle school	urban	no	no	no	no	no	NA	still smoke	>1m,<1m	NA	NA	NA	NA
2015	2015	female	widowed	primary school	urban	yes	yes	yes	no	yes	yes	never smoke	no,no	4278.0	NA	NA	NA
2015	2015	female	married with spouse present	middle school	urban	no	no	no	no	yes	no	never smoke	no,no	2152.5	23.0412333343807	NA	60.1936965085715
2015	2015	male	married with spouse present	primary school	urban	no	no	no	no	yes	no	still smoke	>1m,NA	3532.5	25.67462622447	NA	72.0420925150844
2015	2015	male	married with spouse present	primary school	urban	yes	yes	no	no	no	no	former, now quit	>1m,NA	NA	NA	NA	NA
2015	2015	female	married with spouse present	did not finish primary school	urban	no	no	no	no	no	no	never smoke	no,no	NA	NA	NA	NA
2015	2015	male	married with spouse present	middle school	urban	NA	NA	NA	NA	NA	no	still smoke	>1m,NA	1732.5	NA	NA	NA
2015	2015	female	married with spouse present	high school	urban	NA	NA	NA	NA	NA	no	never smoke	no,no	742.5	NA	NA	NA
2015	2015	male	married with spouse present	bachelor's degree	urban	no	no	no	no	no	no	still smoke	>1m,NA	4432.5	NA	NA	NA
2015	2015	female	married with spouse present	bachelor's degree	urban	no	no	no	no	no	NA	never smoke	no,no	NA	NA	NA	NA
2015	2015	male	married with spouse present	middle school	urban	yes	no	no	no	no	no	never smoke	no,no	NA	24.0979591836735	NA	84.96328352632
2015	2015	female	married with spouse present	illiterate	urban	yes	no	no	no	no	NA	never smoke	no,no	NA	31.0511068108858	NA	NA
2015	2015	female	married with spouse present	bachelor's degree	urban	no	no	no	no	no	no	never smoke	no,no	742.5	22.3335953209689	NA	NA
2015	2015	male	married with spouse present	bachelor's degree	urban	yes	no	no	no	no	no	still smoke	<1m,<1m	2032.5	27.4539587743861	NA	NA
2015	2015	male	married with spouse present	middle school	urban	no	no	no	no	no	no	former, now quit	no,>1m	1782.0	25.60157757397	no	NA
2015	2015	female	married with spouse present	middle school	urban	yes	yes	no	no	no	no	never smoke	no,no	19584.0	27.3654916512059	no	NA
2015	2015	female	married with spouse present	high school	urban	no	yes	no	no	no	no	never smoke	no,no	NA	NA	NA	NA
2015	2015	male	married with spouse present	middle school	urban	no	no	no	no	no	no	never smoke	>1m,NA	NA	NA	NA	NA
2015	2015	male	married with spouse present	middle school	urban	no	no	no	no	no	no	never smoke	no,no	5139.0	24.1533391991443	NA	NA
2015	2015	female	married with spouse present	high school	urban	no	no	no	no	no	no	never smoke	no,>1m	1732.5	24.5093748358747	NA	57.6462442496593
2015	2015	male	married with spouse present	bachelor's degree	urban	yes	no	yes	no	yes	no	still smoke	>1m,NA	6772.5	26.2985668282293	no	85.9938743902506
2015	2015	female	married with spouse present	high school	urban	yes	no	no	no	yes	yes	never smoke	no,no	5058.0	29.9717201647322	no	73.6307331750054
2015	2015	male	married with spouse present	college	urban	NA	NA	NA	NA	NA	NA	NA	NA	NA	NA	NA	NA
2015	2015	male	married with spouse present	bachelor's degree	urban	no	yes	no	no	no	no	never smoke	>1m,NA	NA	28.5679863007161	NA	54.0126907691218
2015	2015	female	married with spouse present	bachelor's degree	urban	no	yes	no	no	no	no	never smoke	<1m,no	NA	23.4339277549154	NA	45.7697897647612
2015	2015	male	married with spouse present	vocational school	urban	NA	NA	NA	NA	NA	NA	NA	NA	NA	NA	NA	NA
2015	2015	male	married with spouse present	college	urban	no	no	yes	no	no	no	still smoke	no,no	1732.5	21.3967009194159	NA	66.3269157572716
2015	2015	male	married with spouse present	bachelor's degree	urban	no	no	no	no	no	NA	never smoke	<1m,<1m	NA	NA	NA	NA
2015	2015	male	married with spouse present	college	urban	no	no	no	no	no	no	former, now quit	>1m,NA	NA	NA	no	NA
2015	2015	female	married with spouse present	college	urban	no	no	no	no	no	no	never smoke	no,no	NA	NA	no	NA
2015	2015	female	widowed	college	urban	no	no	no	no	no	no	never smoke	no,no	NA	NA	NA	NA
2015	2015	male	married with spouse present	college	urban	no	yes	no	no	no	no	never smoke	>1m,NA	NA	29.4330158044664	NA	50.5359611492848
2015	2015	female	married with spouse present	bachelor's degree	urban	no	no	no	no	no	NA	never smoke	no,no	NA	NA	NA	NA
2015	2015	male	married with spouse present	vocational school	urban	no	yes	no	no	no	no	still smoke	<1m,<1m	NA	NA	NA	NA
2015	2015	female	married with spouse present	bachelor's degree	urban	no	no	no	no	no	NA	never smoke	no,no	NA	NA	NA	NA
2015	2015	female	married with spouse present	middle school	urban	yes	yes	yes	no	yes	no	never smoke	no,no	NA	34.3610004083064	NA	57.2240182122399
2015	2015	male	married with spouse present	high school	urban	no	no	no	no	no	no	still smoke	>1m,NA	NA	21.1004678102027	NA	54.3216459572009
2015	2015	female	widowed	high school	urban	yes	no	no	no	no	no	never smoke	no,no	NA	27.2115071614583	NA	70.6548519769113
2015	2015	male	married with spouse present	bachelor's degree	urban	NA	NA	NA	NA	NA	no	still smoke	no,no	8452.5	NA	NA	NA
2015	2015	female	married with spouse present	bachelor's degree	urban	NA	NA	NA	NA	NA	NA	never smoke	no,no	NA	NA	NA	NA
2015	2015	male	married with spouse present	middle school	urban	no	yes	no	no	no	no	never smoke	no,no	1732.5	NA	NA	73.1818468721613
2015	2015	female	married with spouse present	vocational school	urban	yes	yes	yes	no	no	no	never smoke	no,no	1098.0	NA	NA	NA
2015	2015	male	married with spouse present	primary school	rural	yes	yes	no	no	yes	NA	never smoke	>1m,NA	1732.5	22.5115659268283	NA	66.9778210505427
2015	2015	female	married with spouse present	primary school	rural	yes	no	no	no	no	yes	never smoke	no,no	1732.5	27.592734480505	NA	63.0531587355479
2015	2015	female	widowed	illiterate	rural	no	no	no	no	no	no	never smoke	no,no	NA	NA	NA	NA
2015	2015	male	never married	did not finish primary school	rural	yes	no	no	no	no	NA	still smoke	<1m,>1m	NA	19.5572068715614	NA	54.6496434074144
2015	2015	male	married with spouse present	middle school	rural	no	no	no	no	no	no	still smoke	<1m,>1m	8244.0	25.5116852953985	NA	63.4645042669386
2015	2015	female	married with spouse present	primary school	rural	no	yes	no	no	yes	yes	never smoke	no,no	5544.0	28.4019173989317	NA	63.6577079464384
2015	2015	male	married with spouse present	middle school	rural	no	no	no	no	no	no	still smoke	no,no	12264.0	19.1806738078698	NA	48.9710431580312
2015	2015	female	married with spouse present	primary school	rural	no	no	yes	no	no	no	never smoke	no,<1m	10878.0	27.1520181896447	NA	47.513012985044
2015	2015	male	married with spouse present	did not finish primary school	rural	no	no	no	no	yes	yes	still smoke	>1m,NA	NA	20.1562106324011	NA	48.54372326589
2015	2015	female	married with spouse present	illiterate	rural	no	no	no	no	no	NA	still smoke	>1m,NA	NA	16.907967715631	NA	45.5009289360366
2015	2015	female	married with spouse present	illiterate	rural	yes	yes	yes	no	yes	yes	never smoke	no,no	NA	25.9428999182357	NA	59.24440453372
2015	2015	male	married with spouse present	primary school	rural	yes	no	no	no	yes	yes	still smoke	no,no	NA	21.9208788408971	NA	66.5973363580716
2015	2015	male	married with spouse present	NA	rural	NA	NA	NA	NA	NA	yes	still smoke	>1m,NA	NA	18.933305591246	NA	NA
2015	2015	female	married with spouse present	did not finish primary school	rural	yes	no	no	no	yes	yes	former, now quit	<1m,<1m	NA	22.8771336759662	NA	45.311928206335
2015	2015	male	married with spouse present	primary school	rural	no	no	no	no	no	no	still smoke	no,no	17272.5	19.9947277901763	NA	68.6486823510124
2015	2015	female	married with spouse present	illiterate	rural	yes	yes	no	no	no	yes	never smoke	no,no	1732.5	26.6110046493341	NA	60.1209008559894
2015	2015	male	married with spouse present	primary school	rural	NA	NA	NA	NA	NA	no	never smoke	no,no	346.5	21.7054017196746	NA	75.882090142543
2015	2015	female	married with spouse present	illiterate	rural	yes	no	no	no	no	no	never smoke	no,no	NA	NA	no	NA
2015	2015	female	widowed	illiterate	rural	no	no	no	no	no	no	still smoke	>1m,NA	NA	20.079004737006	NA	78.0616494826454
2015	2015	male	married with spouse present	primary school	rural	yes	no	no	no	no	NA	former, now quit	>1m,NA	346.5	NA	NA	NA
2015	2015	female	married with spouse present	illiterate	rural	yes	no	no	no	yes	no	still smoke	no,no	13440.0	NA	NA	NA
2015	2015	male	married with spouse present	middle school	rural	no	no	no	no	yes	NA	still smoke	no,no	15172.5	16.6973351128713	NA	63.564724059193
2015	2015	female	married with spouse present	illiterate	rural	no	no	no	no	no	yes	never smoke	no,no	13786.5	24.8803032769097	NA	56.2581642764653
2015	2015	male	married with spouse present	middle school	rural	no	no	no	no	no	no	still smoke	no,>1m	NA	22.07178336805	NA	72.0940740600015
2015	2015	female	married with spouse present	illiterate	rural	yes	NA	no	no	yes	yes	never smoke	no,no	NA	27.3817479765352	NA	NA
2015	2015	female	married with spouse present	primary school	rural	yes	yes	no	no	no	no	never smoke	no,no	NA	26.8765142741958	NA	56.2344035756357
2015	2015	female	widowed	illiterate	rural	yes	no	no	no	no	yes	never smoke	no,no	NA	22.789572695512	NA	61.9926454767279
2015	2015	female	widowed	illiterate	rural	NA	NA	NA	NA	NA	NA	NA	NA	NA	NA	NA	NA
2015	2015	male	married with spouse present	middle school	rural	yes	no	no	no	no	no	never smoke	no,no	5544.0	33.1615801294755	NA	60.8338991814053
2015	2015	female	married with spouse present	illiterate	rural	no	yes	no	no	yes	no	never smoke	no,no	5544.0	28.8365608749089	NA	54.0811949904395
2015	2015	male	married with spouse present	vocational school	rural	yes	yes	no	no	yes	no	still smoke	>1m,NA	4158.0	NA	NA	NA
2015	2015	female	married with spouse present	primary school	rural	yes	yes	no	no	no	NA	never smoke	no,no	4158.0	NA	NA	NA
2015	2015	female	married with spouse present	middle school	rural	no	no	no	no	no	NA	never smoke	no,no	NA	21.5169445938677	NA	47.2492567090559
2015	2015	male	married with spouse present	primary school	rural	no	no	no	no	no	no	still smoke	no,no	NA	21.3917995763722	NA	57.5812074601296
2015	2015	male	married with spouse present	middle school	rural	no	no	no	no	no	NA	still smoke	>1m,NA	NA	NA	NA	NA
2015	2015	female	married with spouse present	primary school	rural	no	no	no	no	no	yes	never smoke	no,no	2199.0	NA	NA	NA
2015	2015	male	married with spouse present	high school	rural	no	no	no	no	no	no	never smoke	>1m,NA	1440.0	22.1978620114	NA	55.9106240087783
2015	2015	female	married with spouse present	did not finish primary school	rural	yes	no	no	no	no	no	never smoke	>1m,NA	742.5	30.9003212313545	yes	57.2516330785076
2015	2015	female	married with spouse present	primary school	rural	no	no	no	no	no	no	never smoke	no,no	NA	NA	NA	NA
2015	2015	male	married with spouse present	middle school	rural	no	no	no	no	yes	no	still smoke	>1m,NA	NA	NA	NA	NA
2015	2015	male	married with spouse present	primary school	rural	no	no	no	no	no	NA	still smoke	<1m,>1m	NA	NA	NA	NA
2015	2015	female	married with spouse present	did not finish primary school	rural	no	no	no	no	yes	yes	never smoke	no,no	NA	NA	NA	NA
2015	2015	male	married with spouse present	middle school	rural	no	no	no	no	no	no	still smoke	>1m,NA	1732.5	26.3436754459185	NA	50.7065688907179
2015	2015	female	married with spouse present	middle school	rural	no	yes	no	no	yes	yes	never smoke	no,<1m	4278.0	19.3254142080445	NA	37.5624250293684
2015	2015	male	married with spouse present	primary school	rural	yes	no	no	no	no	no	never smoke	no,no	NA	27.3449809180351	NA	64.2456932244749
2015	2015	female	married with spouse present	illiterate	rural	yes	no	no	no	no	no	never smoke	no,no	NA	21.0238528750776	NA	55.1503296505467
2015	2015	male	married but not living with spouse temporarily for reasons such as work	NA	rural	NA	NA	NA	NA	NA	no	never smoke	>1m,NA	NA	NA	NA	NA
2015	2015	female	married with spouse present	NA	rural	NA	NA	NA	NA	NA	NA	never smoke	no,no	NA	NA	NA	NA
2015	2015	male	married but not living with spouse temporarily for reasons such as work	middle school	rural	no	no	no	no	no	NA	never smoke	>1m,NA	NA	NA	NA	NA
2015	2015	female	married but not living with spouse temporarily for reasons such as work	primary school	rural	yes	no	yes	no	no	yes	never smoke	no,no	NA	26.092617744	NA	49.553551858093
2015	2015	male	married with spouse present	primary school	rural	yes	no	no	no	no	no	former, now quit	no,no	NA	NA	NA	NA
2015	2015	female	married with spouse present	illiterate	rural	no	no	no	no	no	no	never smoke	no,no	NA	24.6580865579476	NA	52.3834925537187
2015	2015	female	married with spouse present	high school	rural	yes	no	no	no	yes	no	never smoke	>1m,NA	NA	27.0190479564483	NA	NA
2015	2015	male	married with spouse present	primary school	rural	no	no	no	no	no	no	still smoke	no,no	NA	22.5631031133812	NA	NA
2015	2015	male	married with spouse present	primary school	rural	yes	no	no	no	no	NA	never smoke	>1m,NA	NA	NA	NA	NA
2015	2015	female	married with spouse present	primary school	rural	no	no	no	no	yes	NA	still smoke	>1m,NA	NA	NA	NA	NA
2015	2015	female	married with spouse present	illiterate	rural	yes	yes	yes	no	no	NA	never smoke	<1m,no	NA	24.0524531388216	NA	46.3141529003044
2015	2015	male	married with spouse present	middle school	rural	no	no	no	no	no	no	still smoke	no,no	NA	NA	NA	NA
2015	2015	male	married with spouse present	high school	rural	yes	yes	yes	no	yes	yes	never smoke	no,no	NA	27.6204056987963	NA	55.9643192608133
2015	2015	female	married with spouse present	middle school	rural	yes	no	no	no	yes	NA	never smoke	no,no	148.5	25.1040991204566	NA	55.8418900641847
2015	2015	male	married with spouse present	did not finish primary school	rural	yes	no	no	no	no	NA	former, now quit	no,<1m	2632.5	NA	NA	NA
2015	2015	female	married with spouse present	illiterate	rural	no	no	no	no	yes	no	never smoke	no,no	17598.0	NA	NA	NA
2015	2015	male	married with spouse present	middle school	urban	no	no	no	no	no	NA	never smoke	>1m,NA	NA	28.9914721067093	NA	NA
2015	2015	female	married with spouse present	middle school	urban	no	no	no	no	no	no	never smoke	no,no	NA	NA	NA	NA
2015	2015	male	married with spouse present	illiterate	urban	no	no	no	no	no	yes	still smoke	>1m,NA	1732.5	30.4208978341643	NA	51.045575740779
2015	2015	female	married with spouse present	high school	urban	yes	no	no	no	yes	yes	never smoke	no,no	15592.5	23.8222222222222	NA	55.8124647329224
2015	2015	female	widowed	illiterate	urban	yes	no	yes	no	yes	yes	never smoke	no,no	1732.5	31.2472011861995	NA	NA
2015	2015	female	married with spouse present	did not finish primary school	urban	no	no	no	no	yes	NA	never smoke	>1m,NA	NA	NA	NA	NA
2015	2015	male	married with spouse present	primary school	urban	no	no	no	no	no	NA	former, now quit	>1m,NA	NA	NA	NA	NA
2015	2015	male	married with spouse present	illiterate	urban	yes	yes	no	no	yes	no	former, now quit	>1m,NA	2152.5	25.0598727250574	NA	68.8231518266064
2015	2015	female	married with spouse present	illiterate	urban	no	no	no	no	no	no	never smoke	<1m,<1m	1732.5	19.9731764489902	NA	57.7758517259875
2015	2015	male	married with spouse present	NA	urban	NA	NA	NA	NA	NA	no	still smoke	no,>1m	NA	NA	NA	NA
2015	2015	female	married with spouse present	NA	urban	NA	NA	NA	NA	NA	no	never smoke	no,>1m	NA	NA	NA	NA
2015	2015	male	married with spouse present	NA	urban	NA	NA	NA	NA	NA	no	never smoke	>1m,NA	NA	NA	NA	NA
2015	2015	female	married with spouse present	NA	urban	NA	NA	NA	NA	NA	no	never smoke	no,no	NA	NA	NA	NA
2015	2015	male	married with spouse present	NA	urban	NA	NA	NA	NA	NA	no	former, now quit	>1m,NA	5386.5	NA	NA	NA
2015	2015	female	married with spouse present	NA	urban	NA	NA	NA	NA	NA	no	never smoke	no,no	795.0	NA	NA	NA
2015	2015	male	married with spouse present	college	urban	no	no	no	no	no	no	never smoke	no,no	3832.5	23.4466267022799	NA	58.8030622322257
2015	2015	female	married with spouse present	high school	urban	yes	yes	no	no	no	no	never smoke	no,no	3832.5	28.4182751789328	NA	65.6769476905339
2015	2015	male	married with spouse present	primary school	urban	yes	yes	no	no	yes	no	never smoke	no,no	NA	16.045892067899	NA	72.8983977459027
2015	2015	female	married with spouse present	did not finish primary school	urban	no	no	no	no	yes	yes	never smoke	>1m,NA	NA	20.4514278588353	NA	55.0196258953006
2015	2015	male	married with spouse present	primary school	urban	yes	no	no	no	no	no	former, now quit	<1m,<1m	10878.0	NA	NA	NA
2015	2015	female	married with spouse present	did not finish primary school	urban	no	no	no	no	no	no	never smoke	no,no	4726.5	25.9418796011711	NA	56.3205220598993
2015	2015	female	widowed	primary school	urban	no	yes	no	no	yes	yes	never smoke	no,no	NA	20.7989425802971	NA	48.3903753270377
2015	2015	male	married with spouse present	middle school	urban	no	yes	no	no	yes	yes	never smoke	>1m,NA	5598.0	24.9604707646666	NA	53.4065771102787
2015	2015	female	married with spouse present	illiterate	urban	no	no	no	no	no	yes	never smoke	no,no	7758.0	25.8731780274957	NA	59.2498150161351
2015	2015	male	married with spouse present	middle school	urban	no	no	no	no	no	no	never smoke	no,<1m	NA	NA	NA	NA
2015	2015	female	married with spouse present	high school	urban	yes	no	yes	no	no	no	never smoke	no,no	4158.0	NA	NA	NA
2015	2015	male	married with spouse present	middle school	urban	no	no	no	no	no	NA	still smoke	<1m,>1m	NA	NA	NA	NA
2015	2015	female	married with spouse present	middle school	urban	no	no	no	no	no	NA	never smoke	no,no	7066.5	23.3065538207597	NA	52.9744909442107
2015	2015	male	married with spouse present	high school	urban	no	no	no	no	no	no	never smoke	>1m,NA	NA	24.6682349065724	NA	60.3712598747453
2015	2015	female	married with spouse present	middle school	urban	no	NA	no	no	no	no	never smoke	no,no	NA	28.2130061550082	NA	51.647368266864
2015	2015	male	married with spouse present	primary school	urban	yes	yes	no	no	no	no	still smoke	no,no	4158.0	34.458030047689	NA	62.0868548088572
2015	2015	female	married with spouse present	middle school	urban	yes	no	no	no	no	no	never smoke	no,no	3832.5	25.400280148994	NA	50.5948092150739
2015	2015	male	married but not living with spouse temporarily for reasons such as work	high school	urban	no	no	no	no	no	no	still smoke	>1m,NA	10584.0	20.983068190012	NA	62.2670135489487
2015	2015	female	married with spouse present	primary school	urban	no	yes	no	no	yes	no	never smoke	no,no	9198.0	25.8673204775625	NA	62.5996733382627
2015	2015	male	married with spouse present	did not finish primary school	urban	no	yes	no	no	no	no	former, now quit	>1m,NA	NA	25.9121061359867	NA	61.9672933536578
2015	2015	female	married with spouse present	illiterate	urban	yes	yes	yes	no	no	no	never smoke	no,no	NA	27.19045959536	NA	59.955145631334
2015	2015	male	married with spouse present	NA	urban	NA	NA	NA	NA	NA	yes	still smoke	>1m,NA	NA	23.1017833542341	NA	41.0308828737896
2015	2015	female	married with spouse present	NA	urban	NA	NA	NA	NA	NA	no	never smoke	<1m,no	NA	23.5853466578501	NA	46.7761907795693
2015	2015	male	married with spouse present	primary school	urban	yes	yes	no	no	no	NA	former, now quit	>1m,NA	NA	NA	NA	NA
2015	2015	female	married with spouse present	primary school	urban	no	no	no	no	no	NA	never smoke	<1m,>1m	NA	26.505124052136	NA	49.6038280785277
2015	2015	male	married with spouse present	high school	urban	no	yes	yes	no	no	no	never smoke	>1m,NA	1732.5	23.1674128959962	NA	73.3662795537245
2015	2015	female	married with spouse present	primary school	urban	yes	yes	no	no	no	no	never smoke	<1m,<1m	1732.5	24.3277322441819	NA	69.7001734135783
2015	2015	male	married with spouse present	NA	urban	NA	NA	NA	NA	NA	no	never smoke	<1m,<1m	17598.0	NA	NA	NA
2015	2015	female	married with spouse present	NA	urban	NA	NA	NA	NA	NA	yes	never smoke	no,<1m	4672.5	25.6115466217057	NA	NA
2015	2015	female	widowed	illiterate	urban	yes	no	no	no	no	no	never smoke	no,no	NA	29.224537037037	NA	NA
2015	2015	female	widowed	primary school	urban	yes	no	yes	no	no	NA	never smoke	no,no	NA	NA	NA	NA
2015	2015	male	married with spouse present	illiterate	urban	yes	yes	yes	no	yes	NA	former, now quit	no,>1m	NA	24.0856644216401	NA	NA
2015	2015	female	married with spouse present	primary school	urban	no	no	no	no	yes	yes	never smoke	no,>1m	NA	20.1428734468276	NA	NA
2015	2015	male	married but not living with spouse temporarily for reasons such as work	primary school	urban	no	no	no	no	no	NA	former, now quit	no,no	NA	NA	NA	NA
2015	2015	female	married but not living with spouse temporarily for reasons such as work	middle school	urban	no	yes	no	no	no	no	never smoke	no,no	NA	27.7085638072394	NA	49.3661064611817
2015	2015	male	married with spouse present	middle school	urban	no	no	no	no	no	no	still smoke	>1m,NA	10878.0	23.242121490835	NA	61.355527293591
2015	2015	female	married with spouse present	illiterate	urban	no	no	no	no	no	no	never smoke	<1m,>1m	17272.5	24.2515452835259	NA	48.8965326124855
2015	2015	male	married with spouse present	did not finish primary school	urban	no	no	no	no	no	no	former, now quit	no,>1m	NA	28.8183326260561	NA	58.1999236652701
2015	2015	female	married with spouse present	middle school	urban	no	no	no	no	no	yes	never smoke	no,no	NA	27.5789955233147	NA	51.4383312220509
2015	2015	male	married with spouse present	primary school	urban	yes	no	no	no	no	no	never smoke	no,no	646.5	26.1436454254183	NA	64.1293778298332
2015	2015	female	married with spouse present	illiterate	urban	no	no	no	no	no	no	never smoke	<1m,<1m	6720.0	22.2163468247149	NA	57.4133785179061
2015	2015	male	married with spouse present	primary school	urban	yes	yes	no	no	no	no	former, now quit	no,<1m	1732.5	26.5571156902975	NA	NA
2015	2015	female	married with spouse present	illiterate	urban	no	no	no	no	no	no	never smoke	no,no	1732.5	21.0855422050477	NA	NA
2015	2015	female	married with spouse present	high school	urban	no	no	no	no	no	NA	never smoke	no,no	NA	NA	no	NA
2015	2015	male	married with spouse present	high school	urban	yes	yes	no	no	no	no	still smoke	>1m,NA	6832.5	NA	no	NA
2015	2015	male	married with spouse present	vocational school	urban	yes	no	no	no	yes	NA	never smoke	>1m,NA	NA	27.9148284473682	NA	NA
2015	2015	female	married with spouse present	middle school	urban	yes	yes	yes	no	yes	NA	never smoke	no,no	NA	35.2702546654639	NA	48.7607868200186
2015	2015	male	married with spouse present	middle school	urban	no	no	no	no	no	no	never smoke	>1m,NA	1732.5	26.8069601427722	NA	71.3529611072185
2015	2015	female	married with spouse present	middle school	urban	no	no	no	no	no	no	never smoke	<1m,<1m	NA	22.7016271725123	NA	58.9303725902851
2015	2015	male	married with spouse present	college	urban	no	yes	yes	no	yes	no	former, now quit	<1m,<1m	NA	NA	NA	NA
2015	2015	female	married with spouse present	vocational school	urban	yes	yes	no	no	no	no	never smoke	no,no	NA	NA	NA	NA
2015	2015	female	married with spouse present	middle school	urban	no	yes	no	no	no	no	never smoke	no,no	NA	NA	NA	NA
2015	2015	male	married with spouse present	bachelor's degree	urban	no	no	no	no	no	no	never smoke	no,no	NA	NA	NA	NA
2015	2015	male	married with spouse present	vocational school	urban	yes	yes	no	no	yes	no	never smoke	no,>1m	1732.5	NA	NA	NA
2015	2015	female	married with spouse present	high school	urban	no	no	no	no	no	no	never smoke	no,no	6258.0	NA	NA	NA
2015	2015	male	married with spouse present	middle school	urban	yes	no	no	no	no	no	still smoke	>1m,NA	8032.5	24.8721885800712	NA	66.2128978251016
2015	2015	female	married with spouse present	illiterate	urban	yes	yes	no	no	yes	yes	never smoke	no,no	1732.5	28.1864167709577	NA	60.5455859745846
2015	2015	male	married with spouse present	middle school	urban	yes	yes	no	no	yes	no	never smoke	>1m,NA	12984.0	29.6520710059172	NA	49.9982999803028
2015	2015	female	married with spouse present	middle school	urban	no	no	no	no	no	no	never smoke	<1m,<1m	1267.5	26.7848739265837	NA	49.8684542374565
2015	2015	female	married but not living with spouse temporarily for reasons such as work	high school	urban	no	no	no	no	no	no	never smoke	no,no	NA	21.5749730312837	NA	48.7422294625239
2015	2015	male	married with spouse present	primary school	urban	yes	no	no	no	no	no	former, now quit	no,>1m	1732.5	NA	NA	NA
2015	2015	female	NA	illiterate	urban	NA	NA	NA	NA	NA	NA	NA	NA	NA	NA	NA	NA
2015	2015	male	married with spouse present	high school	urban	yes	no	no	no	no	NA	former, now quit	no,no	NA	NA	NA	NA
2015	2015	female	married with spouse present	middle school	urban	yes	no	no	no	yes	no	never smoke	<1m,no	1732.5	NA	NA	NA
2015	2015	male	married with spouse present	NA	urban	NA	NA	NA	NA	NA	no	still smoke	no,no	16800.0	19.5815562008643	NA	NA
2015	2015	female	married with spouse present	NA	urban	NA	NA	NA	NA	NA	NA	never smoke	no,no	2040.0	26.6815910037484	NA	42.3609118685598
2015	2015	male	married with spouse present	college	urban	yes	no	no	no	no	no	still smoke	no,no	862.5	24.4568749300748	NA	52.7802541265323
2015	2015	female	married with spouse present	middle school	urban	yes	no	no	no	yes	no	never smoke	no,no	2595.0	25.0603410495745	NA	51.7346135044228
2015	2015	male	married with spouse present	did not finish primary school	urban	yes	yes	no	no	yes	no	still smoke	no,>1m	NA	23.1204204964987	NA	NA
2015	2015	female	married with spouse present	illiterate	urban	no	no	no	no	yes	no	never smoke	no,<1m	NA	23.7401567837807	NA	57.4103302778425
2015	2015	female	married with spouse present	did not finish primary school	urban	yes	yes	yes	no	no	no	never smoke	no,no	NA	27.9558104233429	NA	68.1059306949738
2015	2015	male	married with spouse present	illiterate	urban	yes	no	no	no	no	no	never smoke	<1m,no	NA	NA	NA	NA
2015	2015	female	married with spouse present	illiterate	urban	no	no	no	no	no	NA	never smoke	no,no	NA	NA	NA	NA
2015	2015	male	married with spouse present	high school	urban	no	yes	no	no	no	NA	still smoke	no,no	NA	NA	NA	NA
2015	2015	female	married with spouse present	primary school	urban	no	yes	no	no	no	yes	never smoke	no,no	NA	NA	NA	NA
2015	2015	male	married with spouse present	high school	urban	no	yes	no	no	yes	no	still smoke	no,no	NA	NA	NA	NA
2015	2015	female	married with spouse present	high school	urban	no	yes	no	no	no	yes	never smoke	no,no	NA	NA	NA	NA
2015	2015	male	married with spouse present	high school	urban	no	no	no	no	no	no	never smoke	>1m,NA	NA	27.2757880500795	no	NA
2015	2015	female	married with spouse present	middle school	urban	no	no	no	no	no	no	never smoke	no,no	NA	21.3232429864994	no	NA
2015	2015	female	widowed	illiterate	urban	yes	no	yes	no	yes	no	never smoke	no,no	NA	27.6296461316755	NA	73.4446075091131
2015	2015	female	widowed	primary school	urban	yes	no	no	no	yes	yes	never smoke	no,no	NA	NA	NA	NA
2015	2015	male	married but not living with spouse temporarily for reasons such as work	primary school	urban	no	yes	no	no	no	yes	never smoke	>1m,NA	12000.0	30.4733067419765	NA	75.0414266144668
2015	2015	male	married with spouse present	primary school	urban	no	no	no	no	yes	NA	still smoke	no,no	NA	NA	NA	NA
2015	2015	female	married with spouse present	NA	urban	NA	NA	NA	NA	NA	NA	NA	NA	NA	NA	NA	NA
2015	2015	male	married with spouse present	illiterate	urban	yes	no	no	no	yes	no	former, now quit	no,no	NA	24.0214750289128	NA	66.6240980736278
2015	2015	female	married with spouse present	illiterate	urban	no	no	yes	no	yes	no	never smoke	no,no	NA	29.59039602213	NA	60.883735789751
2015	2015	female	married but not living with spouse temporarily for reasons such as work	did not finish primary school	urban	yes	no	no	no	no	NA	never smoke	no,no	1732.5	26.5031507668063	NA	57.8470755011646
2015	2015	male	married with spouse present	high school	urban	yes	no	no	no	yes	no	former, now quit	>1m,NA	NA	29.7595739682042	NA	70.1160639117938
2015	2015	female	married with spouse present	vocational school	urban	no	yes	no	no	yes	no	never smoke	no,>1m	NA	26.9690098261527	NA	55.9352367285506
2015	2015	female	widowed	vocational school	urban	no	no	no	no	yes	NA	never smoke	no,no	NA	21.70082970445	NA	NA
2015	2015	male	married with spouse present	middle school	urban	no	no	no	no	yes	NA	still smoke	>1m,NA	1147.5	21.6716402507718	NA	64.8168767816392
2015	2015	female	married with spouse present	illiterate	urban	yes	yes	no	no	yes	no	never smoke	no,no	NA	28.0321122489452	NA	60.1741257274961
2015	2015	female	widowed	did not finish primary school	urban	yes	no	no	no	yes	NA	still smoke	no,no	10584.0	28.8050624589086	NA	67.1656927478567
2015	2015	male	married with spouse present	middle school	urban	yes	no	no	no	yes	NA	still smoke	<1m,<1m	22344.0	29.4267801473906	NA	46.5935635290803
2015	2015	NA	NA	did not finish primary school	urban	NA	NA	NA	NA	NA	NA	NA	NA	NA	NA	NA	NA
2015	2015	male	married with spouse present	primary school	urban	no	no	no	no	no	no	former, now quit	>1m,NA	NA	24.9101089918156	NA	NA
2015	2015	female	married with spouse present	vocational school	urban	yes	yes	yes	no	yes	no	never smoke	no,no	NA	22.2331919452569	NA	NA
2015	2015	male	married with spouse present	primary school	urban	no	no	no	no	yes	no	never smoke	no,>1m	5544.0	24.7093940787634	NA	59.4048580560573
2015	2015	female	married with spouse present	primary school	urban	yes	no	yes	no	no	yes	never smoke	no,<1m	6720.0	29.8361545172069	NA	51.2794999678369
2015	2015	male	married with spouse present	college	urban	yes	yes	yes	no	yes	no	former, now quit	>1m,NA	1537.5	27.9480245470255	NA	63.2055070907826
2015	2015	female	married with spouse present	middle school	urban	no	yes	no	no	yes	yes	former, now quit	>1m,NA	742.5	NA	NA	NA
2015	2015	female	married with spouse present	middle school	urban	yes	yes	yes	no	yes	NA	never smoke	<1m,<1m	NA	29.084915358567	NA	NA
2015	2015	male	married with spouse present	NA	urban	NA	NA	NA	NA	NA	no	never smoke	>1m,NA	3946.5	21.6286834083321	NA	NA
2015	2015	male	married with spouse present	middle school	urban	no	no	no	no	yes	no	still smoke	>1m,NA	NA	21.9639756640516	NA	NA
2015	2015	female	married with spouse present	middle school	urban	no	no	no	no	yes	no	never smoke	no,no	NA	25.5788385564618	NA	NA
2015	2015	male	married with spouse present	primary school	urban	yes	no	yes	no	yes	NA	former, now quit	no,>1m	NA	NA	NA	NA
2015	2015	female	married with spouse present	did not finish primary school	urban	no	no	no	no	no	no	never smoke	no,no	1732.5	22.0556298009897	NA	77.5039504717126
2015	2015	female	widowed	illiterate	urban	no	no	yes	no	no	NA	never smoke	no,no	NA	NA	NA	NA
2015	2015	male	married with spouse present	primary school	urban	NA	NA	NA	no	no	no	still smoke	>1m,NA	NA	25.0151548867796	NA	49.026319326291
2015	2015	female	married with spouse present	middle school	urban	NA	NA	yes	no	yes	NA	former, now quit	no,no	NA	22.8613519826036	NA	NA
2015	2015	male	married with spouse present	middle school	urban	no	yes	no	no	yes	no	still smoke	no,no	4158.0	NA	NA	NA
2015	2015	female	married with spouse present	high school	urban	yes	yes	yes	no	yes	yes	never smoke	no,no	99.0	NA	NA	NA
2015	2015	male	married with spouse present	NA	urban	NA	NA	NA	NA	NA	no	former, now quit	>1m,NA	6720.0	30.0114704857535	NA	62.3416034194187
2015	2015	female	married with spouse present	NA	urban	NA	NA	NA	NA	NA	no	never smoke	>1m,NA	4800.0	21.8821584756352	NA	52.2678779111648
2015	2015	female	married with spouse present	middle school	urban	no	no	no	no	yes	no	never smoke	no,<1m	NA	NA	NA	NA
2015	2015	male	married with spouse present	primary school	urban	no	no	no	no	no	no	still smoke	no,no	346.5	NA	NA	NA
2015	2015	female	married with spouse present	did not finish primary school	urban	yes	no	no	no	yes	yes	never smoke	no,no	9198.0	26.68536024545	NA	56.2105850203462
2015	2015	male	married with spouse present	vocational school	urban	yes	no	no	no	no	no	former, now quit	>1m,NA	NA	28.4390027646251	NA	54.1271067426706
2015	2015	female	married with spouse present	vocational school	urban	no	no	no	no	yes	NA	never smoke	no,no	NA	NA	NA	NA
2015	2015	male	married with spouse present	college	urban	yes	no	yes	no	no	no	never smoke	>1m,NA	NA	28.675466545289	NA	56.4921851848425
2015	2015	female	married with spouse present	high school	urban	no	no	no	no	no	no	never smoke	no,no	NA	22.202552078424	NA	44.3803707020661
2015	2015	female	widowed	middle school	urban	no	yes	yes	no	no	no	never smoke	no,>1m	NA	24.0999014691103	NA	68.0333671180637
2015	2015	male	married with spouse present	primary school	urban	NA	NA	no	no	NA	yes	still smoke	>1m,NA	NA	22.0415224913495	NA	56.91018502056
2015	2015	female	married with spouse present	NA	urban	NA	NA	NA	NA	NA	no	never smoke	no,no	NA	24.0731453261834	NA	48.9959542178537
2015	2015	male	married with spouse present	NA	urban	NA	NA	NA	NA	NA	yes	still smoke	>1m,NA	1732.5	20.1017881454273	NA	48.1896150521374
2015	2015	female	married with spouse present	NA	urban	NA	NA	NA	NA	NA	NA	never smoke	no,no	25704.0	22.3521871494953	NA	NA
2015	2015	male	married with spouse present	middle school	urban	yes	no	no	no	yes	no	still smoke	>1m,NA	1732.5	24.0220385674931	NA	68.6435512025328
2015	2015	female	married with spouse present	illiterate	urban	yes	no	no	no	yes	yes	never smoke	no,no	1732.5	24.3439370140388	NA	63.6222325285992
2015	2015	male	married with spouse present	college	urban	no	no	no	no	no	no	former, now quit	no,>1m	NA	NA	yes	NA
2015	2015	female	married with spouse present	primary school	urban	no	yes	yes	no	yes	yes	still smoke	no,no	NA	NA	yes	NA
2015	2015	male	married with spouse present	did not finish primary school	urban	no	no	no	no	no	no	never smoke	no,no	NA	23.3589296544426	NA	61.4565634555074
2015	2015	female	married with spouse present	middle school	urban	no	no	no	no	yes	no	never smoke	no,no	346.5	27.0954471737669	NA	42.9628349370766
2015	2015	male	married but not living with spouse temporarily for reasons such as work	middle school	urban	no	no	no	no	yes	no	never smoke	no,no	NA	28.4413737994303	NA	53.1338670652634
2015	2015	male	married with spouse present	NA	urban	NA	NA	NA	NA	NA	no	former, now quit	>1m,NA	NA	NA	NA	NA
2015	2015	female	married with spouse present	NA	urban	NA	NA	NA	NA	NA	no	still smoke	no,no	NA	NA	NA	NA
2015	2015	male	married with spouse present	vocational school	urban	yes	yes	no	no	yes	no	never smoke	>1m,NA	NA	NA	NA	NA
2015	2015	female	married with spouse present	college	urban	yes	no	no	no	yes	yes	still smoke	no,no	NA	NA	NA	NA
2015	2015	male	married but not living with spouse temporarily for reasons such as work	vocational school	urban	no	no	no	no	no	no	never smoke	no,>1m	NA	27.7234090921692	NA	59.1614579311453
2015	2015	male	married with spouse present	primary school	urban	yes	no	no	no	no	no	never smoke	>1m,NA	5058.0	NA	NA	NA
2015	2015	female	married with spouse present	did not finish primary school	urban	no	no	no	no	no	no	never smoke	>1m,NA	13440.0	31.2444444444444	NA	49.5438576442175
2015	2015	male	married with spouse present	illiterate	rural	yes	no	no	no	no	no	former, now quit	no,>1m	1584.0	21.0570562315301	NA	83.9408867110811
2015	2015	female	married with spouse present	primary school	rural	no	no	no	no	yes	no	former, now quit	no,>1m	8424.0	20.7462458483328	NA	71.4694568970022
2015	2015	female	married with spouse present	NA	rural	NA	NA	NA	NA	NA	NA	still smoke	no,no	NA	NA	NA	NA
2015	2015	male	married with spouse present	did not finish primary school	rural	yes	no	no	no	yes	yes	still smoke	no,no	NA	22.4532452241217	NA	64.3047500518522
2015	2015	male	married with spouse present	illiterate	rural	no	no	no	no	no	NA	never smoke	no,no	NA	33.2771275540567	NA	67.9930664701998
2015	2015	female	widowed	primary school	rural	yes	no	no	no	no	no	never smoke	no,no	12264.0	28.917616323589	NA	47.3287457164523
2015	2015	male	widowed	did not finish primary school	rural	no	no	no	no	no	no	never smoke	no,no	NA	22.3378667193168	NA	78.1341175526574
2015	2015	male	married with spouse present	did not finish primary school	rural	yes	yes	no	no	yes	no	former, now quit	no,>1m	5544.0	25.8015908256859	NA	82.8911414860502
2015	2015	female	married with spouse present	illiterate	rural	yes	yes	no	no	yes	yes	never smoke	no,no	NA	27.2253327493697	NA	71.0526810829114
2015	2015	male	married with spouse present	did not finish primary school	rural	yes	no	no	no	no	no	still smoke	>1m,NA	NA	NA	NA	NA
2015	2015	female	married with spouse present	illiterate	rural	NA	NA	no	no	no	no	never smoke	no,no	NA	NA	NA	NA
2015	2015	male	widowed	primary school	rural	yes	no	no	no	yes	NA	still smoke	>1m,NA	4158.0	18.7748152024761	NA	NA
2015	2015	male	married with spouse present	primary school	rural	no	no	no	no	yes	no	still smoke	>1m,NA	NA	22.1951717152877	NA	61.9135934596811
2015	2015	female	married with spouse present	primary school	rural	no	no	no	no	no	NA	still smoke	no,no	NA	25.4237704320417	NA	58.1888105777061
2015	2015	male	married with spouse present	illiterate	rural	no	no	no	no	yes	no	still smoke	<1m,>1m	NA	19.4435541343341	NA	66.7155743172181
2015	2015	female	married with spouse present	illiterate	rural	yes	no	no	no	yes	yes	never smoke	no,no	NA	NA	NA	NA
2015	2015	male	married with spouse present	high school	rural	no	no	no	no	yes	yes	still smoke	no,no	NA	20.8945949730449	NA	54.4112112298842
2015	2015	female	married with spouse present	middle school	rural	yes	no	yes	no	NA	NA	still smoke	no,no	NA	23.4687144723098	NA	50.6417088258372
2015	2015	male	married with spouse present	primary school	rural	yes	no	no	no	yes	NA	former, now quit	>1m,NA	2100.0	28.2066671753737	NA	65.6395831167438
2015	2015	female	married with spouse present	illiterate	rural	yes	yes	yes	no	yes	yes	former, now quit	no,no	NA	24.8288338393322	NA	66.2918533196199
2015	2015	male	married with spouse present	NA	rural	NA	NA	NA	NA	NA	NA	still smoke	>1m,NA	5544.0	NA	NA	NA
2015	2015	male	married with spouse present	illiterate	rural	no	no	no	no	no	yes	still smoke	no,no	19560.0	NA	NA	NA
2015	2015	female	married but not living with spouse temporarily for reasons such as work	illiterate	rural	yes	NA	no	no	no	yes	never smoke	<1m,no	NA	26.2320538644881	NA	52.2374160084612
2015	2015	male	married with spouse present	primary school	rural	yes	no	no	no	no	no	never smoke	no,no	NA	23.3586650703707	NA	67.2997963753207
2015	2015	female	married with spouse present	did not finish primary school	rural	yes	yes	no	no	yes	NA	never smoke	no,no	NA	28.8249362681944	NA	71.3678729163468
2015	2015	male	married with spouse present	did not finish primary school	rural	yes	no	no	no	no	no	still smoke	>1m,NA	NA	23.2285197320162	NA	65.1280566614782
2015	2015	female	married with spouse present	illiterate	rural	yes	no	yes	no	no	NA	former, now quit	no,<1m	NA	23.0699653593538	NA	61.2159573797945
2015	2015	male	married with spouse present	did not finish primary school	rural	no	no	no	no	no	NA	former, now quit	>1m,NA	NA	16.2468289382697	NA	79.4634340573009
2015	2015	female	married with spouse present	middle school	rural	no	no	no	no	yes	no	never smoke	no,no	NA	26.7532125783957	NA	67.2243945567318
2015	2015	female	divorced	did not finish primary school	rural	no	NA	NA	no	yes	yes	never smoke	no,no	NA	NA	NA	NA
2015	2015	male	married with spouse present	NA	rural	NA	NA	NA	NA	NA	NA	never smoke	no,no	NA	23.3348808896701	NA	49.3960875237502
2015	2015	female	married with spouse present	NA	rural	NA	NA	NA	NA	NA	NA	never smoke	no,no	NA	20.5363109824014	NA	NA
2015	2015	male	married with spouse present	primary school	rural	yes	no	no	no	no	no	never smoke	no,>1m	3832.5	19.566573567455	NA	61.1005709257555
2015	2015	female	married with spouse present	did not finish primary school	rural	no	yes	no	no	yes	yes	never smoke	<1m,no	2100.0	35.1021468144044	NA	55.3177280004324
2015	2015	male	married with spouse present	did not finish primary school	rural	yes	no	no	no	yes	yes	still smoke	>1m,NA	NA	27.4350413703005	NA	NA
[truncated: 36,801 more rows]

## Sheet: Sheet1
wave	Time	Gender	Age_New	Marital	Education	Residence	Hypertension	Dyslipidemia	Diabetes	Cancer	CVD	position_knees	Smoke	Drink	BMI	BMI_New	Arthritis	KOA	Biological Age	plt_10.9.L	crp_mg.L	Hb A1c	creatinine_mg.d L	bun_mg.d L	TC_mg.d L	TG_mg.d L	sbp.mean
2011	2011	2	2	2	2	1	0	0	0	0	0	NA	0	1	22.9245772052975	2	yes	0	58.88915440252128	5.09375020080676	-0.478035793252077	1.66770685654578	-0.178887461428255	2.74016428661327	5.45320945760184	4.96542866720076	161.0
2015	2015	2	2	2	1	1	1	0	0	0	0	no	0	0	22.2806308860264	2	no	0	79.1819605686248	4.96284463025991	0.916290731874155	1.75785791755237	-0.199665438748831	2.73476745245861	4.94549600659721	4.60517018598809	129.333333333333
2015	2015	2	2	2	1	2	0	0	1	0	1	no	0	0	26.9769773254154	2	no	0	82.8099343451116	5.3890717298165	0.955511408347655	2.45958884180371	-0.494741282504202	3.36216322540618	5.31174036246611	4.57826271434147	144.333333333333
2015	2015	1	1	1	2	2	1	0	0	0	0	NA	1	1	25.2213673973	2	yes	0	67.7030241807216	4.969813299576	0.0	1.87180217690159	-0.0642366334216796	2.80497165867241	5.00158547522229	3.84807431681558	139.666666666667
2015	2015	2	1	1	2	2	1	0	0	0	1	yes	0	0	27.9966806701701	2	yes	1	64.1486998210857	5.52146091786225	0.641853873624047	1.91692261218206	-0.230523380456862	2.39099588161109	5.25894224083899	5.18605006845388	156.0
2015	2015	1	1	1	3	2	1	0	0	0	0	no	1	1	28.5441668767478	3	no	0	62.0404776850538	5.36597601502185	0.832909102203052	1.70474809223843	-0.0522461174677172	2.80497165867241	5.16202433416574	4.97153256714639	158.666666666667
2015	2015	2	1	1	3	2	0	0	0	0	0	no	0	1	22.9113008864501	2	no	0	50.8358531987826	5.605802066296	-0.510825584029561	1.7227665977411	-0.367724495347611	2.44100634902852	5.50354068522949	4.72196946154395	123.333333333333
2015	2015	2	1	1	2	2	0	0	0	0	0	no	0	0	24.190530886435	2	no	0	49.1138235768399	5.40267738187228	0.530628279111417	1.79175946922805	-0.46548874741679	2.22394182869261	5.27091836480933	4.82654227172231	125.5
2015	2015	1	1	1	3	2	0	0	1	0	1	no	1	1	42.644755430888	3	no	0	58.3261752252079	5.37527840768417	1.50407739677627	2.10413415427021	-0.269744138644752	2.82177885008228	5.18822664626031	5.44230276758291	142.0
2015	2015	1	1	1	2	1	0	0	0	0	0	no	1	1	23.6907361428676	2	no	0	52.3462694946158	5.48893772615669	-0.10536054214878	1.75785791755237	0.061423033290384	2.82177885008228	5.3655068041501	5.51968945228225	119.333333333333
2015	2015	2	1	1	3	2	0	0	0	0	0	NA	0	0	32.7622952303909	3	no	0	49.5876810386299	5.30330490805908	-0.510825584029561	1.77495235091167	-0.542233497999676	2.44100634902852	5.35644058580961	4.65690582256087	156.333333333333
2015	2015	2	1	1	3	2	0	1	0	0	0	NA	0	0	27.0422127679618	2	no	0	51.6143124095013	5.57215403217776	0.955511408347655	1.7404661748405	-0.262364014128014	2.19317014100923	5.43353654876048	4.63137257614019	108.0
2015	2015	2	1	1	3	2	0	0	0	0	0	NA	0	0	22.5184292419141	2	no	0	40.5975067370646	4.7361984483945	-2.30258507809289	1.48160454092422	-0.359587820793739	2.33835218823551	5.21585865420357	4.18184744810793	120.666666666667
2015	2015	2	2	1	1	1	1	0	0	0	0	no	0	0	34.3111111111111	3	no	0	73.4260518643198	5.5834963087817	0.916290731874155	1.80828877117927	-0.655406596497916	3.29178246514211	4.98058730768914	4.27223156998512	139.666666666667
2015	2015	2	1	1	2	2	0	0	0	0	0	no	0	0	20.9441215975439	2	no	0	50.8659764498292	5.6021188208797	-0.510825584029561	1.77495235091167	-0.679663536989136	2.65925989388162	5.13056103396825	4.54122149737553	124.0
2015	2015	2	1	2	2	1	0	0	0	0	0	no	0	0	23.5068451933203	2	no	0	44.9319861225642	5.40267738187228	-0.356674960968631	1.68639895357023	-0.47453850871259	2.25379471901624	5.28275283444894	4.43165921952468	101.666666666667
2015	2015	1	2	1	3	2	1	0	1	0	1	no	1	1	26.2985668282293	2	no	0	85.9938743902506	5.39816270151775	0.262364227787706	2.14006616349627	0.342434035810436	3.10946089416225	5.23660622481195	4.55991356261083	132.333333333333
2015	2015	2	2	1	3	2	1	0	0	0	1	yes	0	0	29.9717201647322	3	no	0	73.6307331750054	5.11198778835654	2.1282316604362	1.79175946922805	-0.332407876926901	2.75278591374547	5.49088227569234	4.39957097500823	124.0
2015	2015	2	1	1	2	1	1	0	0	0	0	no	0	1	30.9003212313545	3	yes	0	57.2516330785076	5.35658627467201	0.405465108108164	1.82454929205105	-0.0678620616665212	2.78787726709977	5.50039107319026	5.51968945228225	127.666666666667
2015	2015	2	2	1	2	1	0	0	0	0	1	yes	1	0	19.5637885256143	2	no	0	64.5346575245799	5.36129216570943	0.875468777090328	1.7404661748405	-0.406030647853641	2.96154076285207	5.26893230409567	4.28450156522806	105.333333333333
2015	2015	2	1	2	3	2	0	0	0	0	0	no	0	0	25.0746013072866	2	no	0	48.9023862257806	5.40717177146012	0.0953102014787427	1.68639895357023	-0.234806097334115	2.73476745245861	5.09334749364671	5.05393205588358	107.333333333333
2015	2015	1	1	1	3	2	0	0	1	0	0	no	0	1	24.5306977818033	2	no	0	55.7775048721887	5.37063802812766	-0.10536054214878	2.11625551480255	-0.113690517575589	2.61925452112094	5.10043130865128	4.74531684120639	138.666666666667
2015	2015	2	1	1	3	2	1	0	0	0	0	no	0	0	25.8855146466004	2	no	0	48.5024740091051	5.53338948872752	1.62924052103078	1.68639895357023	-0.596192701626069	2.39099588161109	4.9372201439102	4.98372784857454	154.0
2015	2015	1	2	1	2	2	1	0	0	0	0	no	1	1	21.4521229771176	2	no	0	70.3217081951388	5.08140436498446	-0.356674960968631	1.79175946922805	0.0377405840620254	2.80497165867241	5.2609482218748	4.36641874558024	125.333333333333
2015	2015	2	1	1	2	2	0	1	0	0	1	yes	1	0	25.0979127176884	2	no	0	45.0916495768304	5.4510384535657	-0.10536054214878	1.7404661748405	-0.389195194261437	2.51162390114439	4.93444615955341	4.58731255621609	100.333333333333
2015	2015	1	2	1	2	1	0	0	0	0	1	yes	1	0	27.5080804986465	2	yes	1	71.6392662291232	5.46383180502561	1.06471076987775	1.77495235091167	0.0123668756748949	2.36502036993739	4.98323637077077	4.29662293462736	147.0
2015	2015	2	1	1	2	1	0	0	0	0	0	yes	1	0	23.5702038088759	2	yes	1	52.4763900767017	5.2040066870768	-0.356674960968631	1.66770682055808	-0.305947176517009	2.6977261457393	4.92327284785408	5.48725418593577	123.0
2015	2015	1	1	1	2	2	1	0	0	0	1	yes	0	1	24.3103185490017	2	no	0	59.8327885934753	5.30826769740121	-0.223143536413049	1.84054963339749	-0.304412237061032	2.94694189957619	5.36911041524587	5.00768110567389	128.666666666667
2015	2015	2	1	1	1	1	0	0	0	0	0	no	0	0	19.4180481716964	2	no	0	59.2685764435713	5.54517744447956	2.17475174315858	1.7404661748405	-0.22342617686993	2.61925452112094	4.97259796250199	3.78980536965214	96.0
2015	2015	1	1	2	2	2	1	0	0	0	0	no	1	1	25.6164965986395	2	no	0	65.9695895726113	5.49306144334055	0.262364227787706	1.87180217690159	-0.217784414535558	2.8705690034434	5.09334749364671	3.84807431681558	144.333333333333
2015	2015	2	1	2	3	2	0	0	0	0	1	no	0	0	25.9535448791543	2	no	0	57.119565253323	5.32787616878958	0.182321596530387	1.79175946922805	-0.414555868743676	2.46510384129369	5.23660622481195	4.62271450758067	115.666666666667
2015	2015	2	1	1	2	2	0	0	0	0	1	no	0	1	22.9640647811683	2	no	0	55.8641316546384	4.93447393313069	0.262364227787706	1.62924053973028	-0.416269596973486	2.4163137136023	5.26893230409567	4.90822024279209	154.0
2015	2015	2	1	1	2	2	1	0	0	0	1	NA	0	0	22.6762559678819	2	no	0	52.8894293574044	4.80402104473326	0.530628279111417	1.68639895357023	-0.442335425226235	2.63945724789342	5.07420813533941	5.11952938475742	121.333333333333
2015	2015	2	1	1	2	2	0	0	0	0	0	no	0	1	27.5364471176456	2	yes	0	51.3910348077514	5.08759633523238	1.62924052103078	1.79175946922805	-0.449402590475605	2.88631732156918	5.05469530230607	4.61398082169345	129.666666666667
2015	2015	1	1	1	2	2	0	0	0	0	0	no	1	1	24.8353708764516	2	no	0	48.4726978991819	4.969813299576	0.832909102203052	1.64865862558738	-0.190043320112381	2.83830811110366	5.33434021709253	5.79398439615756	119.333333333333
2015	2015	2	1	1	2	1	0	0	0	0	0	yes	0	1	35.2101119876047	3	yes	1	50.3523367633004	5.43372200355424	0.693147180559945	1.85629799036563	-0.528706751805379	2.82177885008228	5.39748114021046	5.34584250390407	153.666666666667
2015	2015	1	2	1	2	2	0	0	0	0	0	no	1	1	22.9647901833749	2	no	0	69.4172755656773	5.10594547390058	-0.223143536413049	1.66770682055808	0.0179379338070245	2.73476745245861	5.12827536163388	4.94668655126221	144.333333333333
2015	2015	2	2	1	2	2	0	0	0	0	0	no	0	1	25.5132312804082	2	no	0	71.9619066780029	5.28826703069454	0.530628279111417	1.77495235091167	-0.402640770505607	2.6977261457393	5.46833707877823	4.63995632554857	180.0
2015	2015	2	1	2	2	2	0	0	0	0	0	no	0	1	22.143703780051	2	yes	0	52.0514556600209	5.35185813347607	-0.356674960968631	1.77495235091167	-0.433571106672177	2.6786779322384	5.2609482218748	4.22158780399189	121.666666666667
2015	2015	1	1	1	2	2	0	0	0	0	0	no	0	0	22.5305065704424	2	no	0	48.3690177175844	5.06890420222023	-0.510825584029561	1.54756250871601	-0.419706070650052	2.96154076285207	5.03980667521123	4.3436904789148	105.666666666667
2015	2015	1	1	1	3	1	0	0	0	0	0	no	1	1	22.4000614733079	2	no	0	61.123047869738	5.34710753071747	0.955511408347655	1.7404661748405	-0.0775944957773713	2.28278228449973	5.30024604743894	4.76058425807298	143.666666666667
2015	2015	1	1	1	3	2	1	0	0	0	0	no	0	1	24.0391027067287	2	yes	0	52.6620744371259	5.4380793089232	-0.223143536413049	1.75785791755237	-0.340325593293628	2.73476745245861	5.13738705059803	4.09729006179314	135.333333333333
2015	2015	1	2	1	2	2	1	0	1	0	0	no	1	0	21.864513571154	2	no	0	83.2653726093166	5.18178355029209	0.0	2.01490302054226	0.0876713203564104	3.03149936879546	5.07178970431841	5.58820932907225	124.666666666667
2015	2015	1	2	1	2	2	0	0	0	0	0	no	0	1	22.5002235176163	2	no	0	64.0859099913242	5.39816270151775	-1.60943789753294	1.79175946922805	-0.214975387754181	2.4163137136023	4.99376279361073	4.30859913432992	143.0
2015	2015	2	2	1	1	2	0	0	0	0	0	no	0	0	22.6874384603232	2	no	0	62.9047443557247	5.35658627467201	0.0	1.84054963339749	-0.844285592203427	2.46510384129369	5.46996438787719	5.59481007470518	156.666666666667
2015	2015	1	1	1	2	2	0	0	0	0	0	no	1	1	26.1381300267987	2	no	0	65.4234013542258	5.35658627467201	-0.356674960968631	1.82454929205105	-0.212174303199496	2.85456859236592	5.16202433416574	4.44213052695444	136.0
2015	2015	2	1	1	2	2	0	0	0	0	0	no	0	0	23.3761677119425	2	no	0	59.447207956594	5.51342874616498	0.0953102014787427	1.7227665977411	-0.711412284625174	2.6786779322384	5.40271216030924	4.45249332139653	126.0
2015	2015	2	1	1	2	2	0	0	0	0	0	no	0	0	22.0142210085187	2	no	0	61.8704606762674	5.30826769740121	0.832909102203052	1.79175946922805	-0.3775768318549	2.99011416170467	5.14191186023391	5.98924972437171	111.333333333333
2015	2015	2	1	1	3	2	1	0	0	0	1	no	0	1	20.417673912603	2	no	0	53.9683973729814	5.16478597392351	-1.20397276458951	1.7227665977411	-0.216378914816262	2.36502036993739	5.42676832685171	5.21050113916407	126.333333333333
2015	2015	2	1	1	2	2	0	0	0	0	0	NA	0	0	27.4458741830065	2	no	0	45.0003616437744	5.18738580584075	-0.693147180559945	1.7227665977411	-0.498458708843058	2.4163137136023	5.18606918859125	4.14046226312191	111.333333333333
2015	2015	2	1	1	1	1	0	0	0	0	0	NA	0	0	27.925482039496	2	no	0	50.0892642550557	5.25749537202778	2.63905732961526	1.7404661748405	-0.144580995690746	2.39099588161109	5.24682086869328	4.15444845450266	118.333333333333
2015	2015	2	1	1	2	2	0	0	0	0	0	no	0	0	23.9627923188358	2	no	0	46.1285464532805	4.15888308335967	-1.20397276458951	1.64865862558738	-0.433571106672177	2.36502036993739	4.86247264518195	4.29662293462736	115.0
2015	2015	1	1	1	2	2	1	1	0	0	0	no	0	0	23.515625	2	no	0	51.3341341208522	4.97673374242057	-0.10536054214878	2.06686275947298	-0.338737010131704	2.63945724789342	5.06936550622967	5.24375834379412	133.666666666667
2015	2015	2	1	1	3	2	0	1	0	0	0	NA	0	0	23.4142780927367	2	yes	0	54.530956823386	5.49306144334055	0.262364227787706	1.85629799036563	-0.627477801759488	2.39099588161109	5.10512615752871	5.3027323498031	101.333333333333
2015	2015	1	1	1	3	2	0	0	0	0	0	no	0	0	24.5327281927046	2	no	0	58.1823137322815	4.969813299576	-0.916290716972993	1.85629799036563	-0.118773119192835	2.22394182869261	5.19467140058167	5.04256838741159	115.0
2015	2015	1	1	1	2	1	0	0	1	1	0	no	1	0	23.4627745429632	2	no	0	48.782564332922	5.23644196282995	1.45861506705646	2.01490302054226	-0.428349187116701	2.6977261457393	5.23660622481195	6.21460809842219	114.0
2015	2015	2	1	1	2	1	0	0	0	0	0	no	0	0	27.903551632517	2	no	0	47.728653255896	5.62762111369064	0.99325179067092	1.80828877117927	-0.416269596973486	2.4163137136023	5.10278144190292	4.81225630479746	137.666666666667
2015	2015	2	1	2	1	2	1	0	0	0	1	no	0	0	21.6829508233144	2	no	0	59.3450780620104	4.9416424226093	-1.20397276458951	1.85629799036563	-0.449402590475605	2.44100634902852	5.18606918859125	4.69806392426696	132.0
2015	2015	1	1	1	2	2	0	0	0	0	0	no	1	1	19.0579067165619	2	no	0	51.7033604152505	5.36597601502185	-0.223143536413049	1.75785791755237	-0.241984820082387	2.4163137136023	5.10043130865128	3.54134403688046	126.0
2015	2015	2	1	1	1	2	0	0	0	0	0	NA	0	1	29.2940142564203	3	no	0	46.8808608358534	5.26785815906333	0.182321596530387	1.64865862558738	-0.327687197841035	2.16142141180598	5.15313537816121	5.27140989490141	132.0
2015	2015	2	1	1	2	2	0	1	0	0	0	no	0	1	21.9354838709677	2	no	0	41.9846409580797	4.86753445045558	-1.60943789753294	1.66770682055808	-0.3245523586482	2.91708900925256	5.2074375437497	4.63995632554857	87.0
2015	2015	2	1	2	3	2	1	0	0	0	0	no	0	0	19.6426665113887	2	no	0	47.1273647494907	5.45958551414416	0.741937299316314	1.62924053973028	-0.417986357643579	2.16142141180598	5.11907988576875	5.72132674627071	129.666666666667
2015	2015	2	1	1	2	2	0	0	0	0	1	no	0	0	23.9562787639711	2	no	0	46.6634226330078	5.35658627467201	2.55722728179633	1.70474809223843	-0.101095863234614	2.48863436132593	5.10043130865128	4.77562214616042	108.333333333333
2015	2015	1	1	1	2	1	1	0	0	0	0	no	0	0	28.8505304436119	3	no	0	52.9792186927691	5.30330490805908	1.19392245402282	1.97408102602201	-0.199665438748831	2.25379471901624	5.55113218438776	6.21460809842219	147.0
2015	2015	2	1	1	2	1	0	1	0	0	0	no	0	0	23.7944162436548	2	no	0	42.6024904785214	5.53338948872752	0.788457382038688	1.62924053973028	-0.507813335773759	2.53409670197232	5.4585170230695	6.11415198614567	117.666666666667
2015	2015	2	1	1	2	1	0	0	0	0	0	no	0	1	22.1544466295715	2	no	0	43.6911812267135	5.53338948872752	-0.10536054214878	1.7227665977411	-0.519155558902394	2.85456859236592	5.22628624625346	4.43165921952468	110.0
2015	2015	1	1	2	2	1	1	0	0	0	0	no	1	1	20.6772161989796	2	no	0	66.0926263247972	4.86753445045558	0.0953102014787427	1.75785791755237	-0.0252015153863095	2.96154076285207	5.03479412842283	4.48295255021208	132.333333333333
2015	2015	1	1	1	2	2	0	0	0	0	0	no	1	1	21.3214556274587	2	no	0	60.1224500214505	4.98360662170834	-0.693147180559945	1.64865862558738	-0.083725737252127	2.61925452112094	4.98058730768914	4.69806392426696	130.0
2015	2015	2	1	1	2	2	0	0	0	0	0	no	0	0	19.786298372577	2	no	0	59.1991637718901	5.37063802812766	-0.223143536413049	1.64865862558738	-0.304412237061032	2.85456859236592	5.10979906775868	3.78980536965214	117.333333333333
2015	2015	1	1	1	2	2	1	0	0	1	1	NA	1	1	20.1045144433154	2	no	0	63.1842397324771	5.24702407216049	0.530628279111417	1.80828877117927	-0.0800424444197232	2.6977261457393	5.11676769805094	4.59628123244008	131.333333333333
2015	2015	2	1	1	1	2	0	0	0	0	0	NA	0	0	28.3808712927487	3	no	0	49.5471181481015	5.6021188208797	0.336472219591313	1.75785791755237	-0.295251910648347	2.39099588161109	4.93166456888157	5.31150434217811	128.333333333333
2015	2015	1	1	1	2	2	0	0	1	0	0	no	1	1	26.3534738471948	2	no	0	55.1417010432974	5.30826769740121	0.693147180559945	2.35137525716348	-0.243426799914396	2.48863436132593	5.37090739818513	5.45751219671679	123.0
2015	2015	1	1	1	2	2	0	1	0	0	0	yes	1	0	24.7405793845568	2	yes	1	47.5704977582859	5.24174701505964	0.955511408347655	1.75785791755237	-0.0642366334216796	2.25379471901624	5.34360816964648	5.06516813731376	118.666666666667
2015	2015	2	1	1	2	2	0	0	0	0	0	no	0	0	21.3801776948355	2	no	0	42.5440599126651	4.65396035015752	-1.20397276458951	1.7227665977411	-0.362834533152232	2.39099588161109	5.3655068041501	4.60517018598809	92.3333333333333
2015	2015	2	2	1	1	1	1	0	0	0	1	yes	0	0	18.547493933323	2	yes	1	81.0511397015764	4.969813299576	-0.223143536413049	1.7404661748405	-0.635988488565026	2.80497165867241	5.19467140058167	4.03666546374845	176.666666666667
2015	2015	1	1	1	2	2	0	0	0	0	0	no	0	1	23.743647424898	2	no	0	53.5933351723654	5.53733426701854	0.405465108108164	1.82454929205105	-0.165717839746926	2.61925452112094	5.45357056163806	5.19590237159169	134.0
2015	2015	1	1	1	1	1	0	0	0	0	0	no	1	1	21.972443008123	2	no	0	51.3262392866358	5.12989871492307	0.262364227787706	1.62924053973028	-0.136768424061739	2.77048550791062	5.29444888592585	4.63995632554857	124.666666666667
2015	2015	2	1	1	1	1	0	0	0	0	0	no	0	1	25.0254142271601	2	no	0	49.9382948709205	5.53338948872752	1.13140208072741	1.66770682055808	-0.180512976358277	2.85456859236592	5.20954943729191	4.58731255621609	123.666666666667
2015	2015	2	1	1	1	1	1	0	1	0	0	yes	0	0	25.5427741105683	2	no	0	46.1513173222533	5.54126354515843	-0.356674960968631	1.97408102602201	-0.534481523965917	2.39099588161109	5.14191186023391	5.32020005533872	148.0
2015	2015	1	1	1	2	1	0	0	0	0	0	no	1	1	28.1426344404648	3	no	0	62.1006045084469	5.64190707093811	1.45861506705646	1.7404661748405	-0.0474898673485235	2.12863166952233	5.51914164106239	6.16004910789712	153.0
2015	2015	2	1	1	1	1	0	0	0	0	0	NA	0	1	25.965462160058	2	no	0	56.4925747918414	5.47646355193151	0.916290731874155	1.85629799036563	-0.348306416113245	2.65925989388162	5.45357056163806	5.68592489666328	127.666666666667
2015	2015	2	2	2	1	2	0	0	0	0	0	no	0	0	20.302921198833	2	no	0	78.7737322825429	5.25227342804663	-1.20397276458951	1.79175946922805	-0.307484475634521	2.61925452112094	5.28275283444894	4.37759205371252	132.666666666667
2015	2015	1	2	2	1	2	1	0	0	1	1	no	1	1	22.6242375196874	2	no	0	58.88915440252128	4.66343909411207	0.641853873624047	1.79175946922805	0.874242753064179	2.59863528458216	4.92607795693082	4.09729006179314	157.333333333333
2015	2015	1	2	1	3	2	1	1	0	0	1	no	1	0	21.3436028308681	2	no	0	79.6774410395817	5.15329159449778	-2.30258507809289	1.80828877117927	0.207639595746219	2.77048550791062	4.66147021285614	3.66197200206099	149.0
2015	2015	2	2	1	3	2	1	1	1	0	0	yes	0	0	21.8804609983908	2	no	0	82.9437312609511	5.31811999384422	0.530628279111417	2.2512917986065	-0.0321864383289295	2.96154076285207	5.13284158393953	5.11952938475742	157.333333333333
2015	2015	1	1	1	2	2	0	0	0	0	0	no	1	1	22.4982265241632	2	no	0	60.4450634632405	4.07753744390572	-1.60943789753294	1.7404661748405	-0.0486768263998948	2.39099588161109	4.94823944108273	3.92083364113351	120.0
2015	2015	2	1	1	2	2	0	0	0	0	0	no	0	0	28.4152285779621	3	no	0	53.5213247997656	5.52942908751142	1.30833283253767	1.7404661748405	-0.657587650516196	2.57758185576552	5.12598436238801	5.03107400058201	103.0
2015	2015	1	1	1	2	2	1	1	0	0	0	no	1	1	28.7670657424911	3	no	0	69.7786488296282	5.01727983681492	1.43508447987626	1.79175946922805	0.632522815788508	2.82177885008228	5.22628624625346	4.79776328753498	141.666666666667
2015	2015	2	1	1	3	2	0	0	0	0	0	no	0	1	25.4222222222222	2	no	0	50.5117627149267	5.3890717298165	-0.223143536413049	1.82454929205105	-0.220601279864425	2.57758185576552	5.26494823116018	4.58731255621609	114.333333333333
2015	2015	2	1	1	3	2	0	0	0	0	0	no	0	0	20.9767126402943	2	no	0	47.9509187845686	5.37527840768417	-2.30258507809289	1.80828877117927	-0.262364014128014	2.44100634902852	5.11212731381396	4.58731255621609	131.333333333333
2015	2015	1	1	1	3	2	0	0	0	0	0	no	0	1	23.7559290839672	2	no	0	45.8731038979248	5.19849703126583	-0.916290716972993	1.7227665977411	-0.283167174799864	2.63945724789342	4.93444615955341	4.90822024279209	114.0
2015	2015	1	1	1	3	2	0	0	0	0	0	no	1	1	25.4876224779463	2	yes	0	54.876494723733	4.969813299576	1.09861228866811	2.29253475714054	-0.255037957068199	2.94694189957619	5.33991130425441	6.10826382266385	117.666666666667
2015	2015	2	1	1	2	2	0	0	0	0	0	no	0	1	25.3244490660656	2	no	0	43.374339844316	5.4553211153577	-0.10536054214878	1.88706964903238	-0.452954944204912	2.16142141180598	5.60085001654727	5.7096647980222	122.666666666667
2015	2015	2	1	1	2	1	0	0	0	0	0	no	0	1	24.8651903463923	2	no	0	42.0650743549136	5.32300997913841	-0.510825584029561	1.70474809223843	-0.370997862752386	2.05963873318552	5.13738705059803	4.42107710247077	124.0
2015	2015	1	1	1	3	2	0	0	0	0	0	no	1	1	27.5192672881054	2	no	0	50.6499771386793	5.33271879326537	-0.356674960968631	1.7227665977411	-0.0136673962088769	2.90182147045792	5.43184874963582	4.42107710247077	132.0
2015	2015	2	2	1	1	2	1	0	0	0	0	NA	0	0	23.7365542936122	2	no	0	71.9161797415939	5.75574221358691	-1.20397276458951	1.75785791755237	-0.644572229344697	3.07123968907982	5.31554265227253	4.11188887132016	129.666666666667
2015	2015	1	2	2	2	2	0	0	0	0	0	no	1	0	19.1528870307187	2	no	0	76.4758940831492	5.57594910314632	0.99325179067092	1.77495235091167	-0.0861887595203668	2.6977261457393	5.31174036246611	4.37759205371252	188.333333333333
2015	2015	2	1	1	2	2	0	0	0	0	0	no	0	0	30.4833943001219	3	no	0	60.397795761273	5.67332326717149	1.33500105418399	1.87180217690159	-0.435317854513706	2.63945724789342	5.17302551251164	4.29662293462736	111.0
2015	2015	2	2	2	1	2	1	0	0	0	0	no	0	0	18.0205081512314	1	no	0	81.5566794576707	5.32300997913841	0.0	1.82454929205105	-0.0690734006044249	2.77048550791062	5.14866109341488	4.08247496560048	178.333333333333
2015	2015	1	1	1	2	2	1	1	1	0	0	no	1	1	25.3473151782002	2	no	0	64.2669578113927	5.3890717298165	0.0	2.06686275947298	-0.265309562300779	2.6977261457393	5.45687089800281	5.21050113916407	125.333333333333
2015	2015	2	2	1	1	1	0	0	0	0	0	yes	0	1	23.3424227312757	2	yes	1	64.3777346365035	5.34233425196481	-2.30258507809289	1.79175946922805	-0.361209816562666	2.8705690034434	5.29250905754388	3.97212689770871	128.0
2015	2015	1	2	1	2	2	0	0	0	1	0	no	1	1	18.5586661220557	2	no	0	66.1111776021709	5.34710753071747	0.0953102014787427	1.66770682055808	0.056089674725422	2.3109531884872	5.13284158393953	5.05956592614019	153.0
2015	2015	2	1	1	1	2	0	0	0	0	0	yes	0	1	18.808963914784	2	no	0	67.4787697620507	5.29330482472449	-1.20397276458951	1.66770682055808	-0.114958698053826	2.63945724789342	5.38339638660845	4.91473498455184	176.666666666667
2015	2015	2	2	2	1	2	1	0	0	0	0	NA	0	0	24.577884585375	2	no	0	83.9967024964866	3.46573590279973	1.75785795043769	1.93152141160321	-0.491037526863225	2.71641829659537	5.04479422163773	4.55061116323417	141.333333333333
2015	2015	1	1	1	2	2	0	0	0	0	0	no	1	0	27.4210304909624	2	no	0	73.2200110416275	5.06890420222023	0.470003644146898	1.79175946922805	0.0179379338070245	3.00410036904715	5.07902742636476	4.5125113725419	171.666666666667
2015	2015	1	1	1	2	2	0	0	0	0	0	no	1	0	23.9826610171122	2	no	0	64.5114036239341	5.43372200355424	-0.916290716972993	1.96009478404727	-0.212174303199496	2.71641829659537	5.34729134590018	4.84759563506261	139.333333333333
2015	2015	2	1	1	1	2	1	0	1	0	0	no	0	0	24.6904286950958	2	no	0	63.5134878288243	5.5683445037611	0.832909102203052	2.07944154167984	-0.699957379101341	2.61925452112094	5.32310413259932	6.21460809842219	160.0
2015	2015	2	1	1	1	2	0	0	0	0	0	no	0	0	26.9425401460847	2	no	0	57.056824960315	5.62762111369064	0.0	1.80828877117927	-0.354737304264442	2.73476745245861	5.27290056716085	4.2344912174404	121.666666666667
2015	2015	1	1	1	2	2	0	0	0	0	0	NA	1	1	25.0271706315662	2	no	0	52.2953207497457	5.48893772615669	-0.223143536413049	1.7227665977411	-0.219191818253054	2.63945724789342	5.41481261318202	5.14564050195648	144.333333333333
2015	2015	2	1	1	2	2	1	0	0	0	0	no	0	1	27.7734996444053	2	no	0	47.7188001402759	5.63835466933375	-1.20397276458951	1.75785791755237	-0.241984820082387	2.75278591374547	5.38693621678	4.97153256714639	116.666666666667
2015	2015	2	1	1	1	1	1	0	0	0	0	yes	1	1	30.4167932382835	3	no	0	50.4802161146361	5.37063802812766	1.06471076987775	1.80828877117927	-0.343510266474795	2.71641829659537	5.15090069398285	3.93822539558024	134.666666666667
2015	2015	2	1	1	2	2	1	0	0	0	0	no	0	0	27.3901446531885	2	no	0	55.8445909291374	5.60947179518496	-0.223143536413049	1.84054963339749	-0.421428746164746	2.33835218823551	5.47967321162772	5.28942841300003	160.666666666667
2015	2015	1	1	1	3	2	0	0	0	0	0	no	1	1	30.4325983260659	3	no	0	52.5577697601618	5.42053499927229	0.262364227787706	1.68639895357023	-0.233376486110306	2.93212684966059	5.39748114021046	5.69489349544981	161.333333333333
2015	2015	2	2	1	1	1	1	0	1	0	0	yes	0	0	22.5111639667812	2	yes	1	70.9274772966966	5.48479693349065	0.336472219591313	1.82454929205105	-0.348306416113245	2.78787726709977	5.30983381996633	5.7037824746562	107.0
2015	2015	1	2	1	2	2	0	0	1	0	0	no	0	0	24.65154994645	2	no	0	77.3380324466917	5.24174701505964	0.182321596530387	2.33214389523559	-0.487347535459587	3.03149936879546	5.35461739341609	5.66160757308055	142.666666666667
2015	2015	2	2	1	1	2	1	0	0	0	0	no	0	0	25.4986348280809	2	yes	0	69.2660498188418	5.68357976733868	0.182321596530387	1.7227665977411	-0.20104762679254	2.6786779322384	5.40097154852054	4.62271450758067	135.0
2015	2015	2	2	2	1	1	0	0	0	0	0	no	0	0	20.9674037515524	2	no	0	66.2192436569669	5.14749447681345	0.741937299316314	1.80828877117927	-0.478181546842624	2.90182147045792	5.37090739818513	4.5125113725419	125.666666666667
2015	2015	1	1	1	3	2	0	0	0	0	0	no	1	1	25.0057298309949	2	no	0	46.9447278402881	5.22035582507832	0.262364227787706	1.66770682055808	-0.0171136786510881	2.55607563007275	5.13738705059803	5.14564050195648	118.333333333333
2015	2015	1	1	1	3	2	1	1	0	1	0	no	0	1	26.0983239335981	2	no	0	53.8219017053341	5.31811999384422	0.693147180559945	1.75785791755237	0.0990057880878135	2.6977261457393	5.09097496413244	5.26227740486684	141.666666666667
2015	2015	1	2	1	2	1	0	0	0	0	0	no	1	0	25.2708907254362	2	yes	0	70.0429684532454	4.17438726989564	0.0953102014787427	1.68639895357023	0.0134836435708138	3.14627486010655	5.18174017324308	4.48295255021208	100.666666666667
2015	2015	2	1	2	2	1	1	0	0	0	0	NA	0	0	26.5116769698557	2	no	0	49.3688327990999	5.73009978297357	0.99325179067092	1.75785791755237	-0.614846114172895	2.12863166952233	5.0246930223554	4.15444845450266	145.0
2015	2015	1	1	1	3	2	0	0	0	0	0	no	1	1	21.1364077554411	2	no	0	57.5443010090604	5.17048399503815	-0.356674960968631	1.80828877117927	-0.0474898673485235	2.61925452112094	5.17083497228453	4.8050360518801	114.0
2015	2015	2	1	1	2	2	0	0	0	0	0	NA	0	0	21.6657164159467	2	no	0	54.9409665356791	5.40717177146012	0.530628279111417	1.84054963339749	-0.256498896488155	2.48863436132593	5.34360816964648	5.14564050195648	119.0
2015	2015	1	1	1	3	1	0	0	0	0	0	NA	0	0	25.5006158085827	2	no	0	60.6542267086669	5.06259503302697	1.02961940015126	1.75785791755237	0.12129644444769	3.53961863769663	4.9858783305788	4.49290288789394	128.0
2015	2015	2	1	1	2	1	0	0	0	0	0	no	0	0	21.9286924995766	2	no	0	47.0984368656122	5.17614973257383	-0.693147180559945	1.68639895357023	-0.202431654946067	2.73476745245861	5.06936550622967	3.76960264825917	104.0
2015	2015	2	1	1	3	2	0	0	0	0	0	no	0	0	24.1718276322977	2	no	0	52.310698129517	5.14166355650266	0.530628279111417	1.77495235091167	-0.250667977968824	2.90182147045792	5.29056538202526	4.90822024279209	129.0
2015	2015	2	1	2	2	2	0	0	0	0	0	no	0	0	21.3959083171588	2	no	0	45.8501002107375	5.31320597904179	-0.916290716972993	1.68639895357023	-0.1061146927705	2.28278228449973	4.96992052920539	4.06743707751303	134.0
2015	2015	1	1	1	2	2	0	0	0	0	0	no	1	1	22.3818525519849	2	no	0	50.6106467667938	5.18178355029209	-1.60943789753294	1.68639895357023	0.0033881422317567	2.46510384129369	5.12138664854458	4.35511918262093	127.0
2015	2015	2	1	1	2	2	0	0	0	0	0	no	0	0	21.5021762866388	2	no	0	48.3203373005229	5.55295958492162	0.0953102014787427	1.70474809223843	-0.470908789603773	2.57758185576552	5.30983381996633	4.55991356261083	132.333333333333
2015	2015	1	1	1	2	2	0	0	0	0	0	no	1	1	27.8604467711284	2	no	0	54.2394614139605	5.51745289646471	0.955511408347655	1.84054963339749	0.0646094257993138	2.88631732156918	5.41137026571291	5.14047257278346	127.0
2015	2015	1	2	2	2	2	0	0	1	0	0	no	1	1	23.4657967652172	2	yes	0	65.1540893300104	4.7361984483945	1.45861506705646	2.00148000021012	-0.357968366375611	2.48863436132593	5.16202433416574	6.21460809842219	118.666666666667
2015	2015	1	2	1	2	1	0	0	0	0	0	no	1	1	27.3293083086474	2	no	0	69.1539892456235	5.18738580584075	1.36097657758879	2.29253475714054	-0.190043320112381	2.19317014100923	5.5821309200828	5.56475773809849	135.333333333333
2015	2015	2	1	1	2	2	1	0	0	0	0	no	0	0	25.3535244347048	2	no	0	74.8442697222164	5.38449506278909	0.470003644146898	1.88706964903238	0.571823073950707	3.33260442845337	5.50668040835084	5.46876932672037	136.666666666667
2015	2015	2	1	2	2	2	0	0	0	0	0	yes	0	0	20.509861541414	2	no	0	58.8964802921947	5.26785815906333	-1.20397276458951	1.7404661748405	-0.236237679784716	2.6786779322384	5.19037954431433	4.8050360518801	112.666666666667
2015	2015	1	1	1	3	1	0	0	0	0	0	no	1	0	17.4081854546431	1	no	0	61.6769702223865	4.51085950651685	2.484906649788	1.68639895357023	-0.24054499237623	2.90182147045792	5.10512615752871	5.07073923427246	104.0
2015	2015	2	1	1	2	2	0	0	0	0	1	yes	0	1	19.7697168840199	2	yes	1	53.0164531159341	4.35670882668959	-0.693147180559945	1.68639895357023	-0.492887689958961	2.44100634902852	5.50981030445697	5.09271815556817	102.333333333333
2015	2015	1	1	1	2	2	0	0	0	0	0	no	1	1	27.4294973187763	2	no	0	56.3640612415694	5.03695260241363	0.0953102014787427	1.62924053973028	0.0550196262625231	2.90182147045792	5.17083497228453	4.3204336004291	127.666666666667
2015	2015	1	1	1	3	2	0	0	0	0	0	no	1	1	26.2691200498786	2	no	0	52.9632539537555	4.76217393479776	1.09861228866811	1.7227665977411	-0.0775944957773713	2.73476745245861	5.09807554605194	4.68996670838182	104.666666666667
2015	2015	1	1	1	2	1	0	0	0	0	0	yes	1	1	20.3006266922875	2	yes	1	47.4167574146522	4.82028156560504	-2.30258507809289	1.62924053973028	-0.139365861534265	2.48863436132593	4.85347713273082	3.88511553378153	117.666666666667
2015	2015	2	1	1	2	2	0	0	0	0	0	no	0	1	23.6938312740062	2	no	0	41.8823772771199	5.60947179518496	-2.30258507809289	1.68639895357023	-0.424882934509787	2.59863528458216	5.07902742636476	4.3436904789148	93.6666666666667
2015	2015	2	1	1	2	2	1	0	0	0	0	no	0	0	24.4842994429822	2	yes	0	48.3894926643802	5.49306144334055	-0.356674960968631	1.66770682055808	-0.640271205442279	2.65925989388162	5.25491808669936	4.54122149737553	144.666666666667
2015	2015	1	1	1	2	1	0	0	0	0	0	NA	1	1	25.5354463915222	2	yes	0	47.3641822982602	5.30330490805908	0.0	1.7404661748405	-0.372638573343344	2.78787726709977	5.25491808669936	4.47290220739194	115.0
2015	2015	2	1	1	2	1	0	0	0	0	0	yes	0	0	26.7111106139752	2	yes	1	43.2652090879646	4.94875989037817	-0.916290716972993	1.62924053973028	-0.592094282574933	2.73476745245861	5.35644058580961	4.88841765832025	106.333333333333
2015	2015	1	1	1	1	2	0	0	0	0	0	no	0	1	26.1509059312383	2	no	0	59.9333106670154	5.5683445037611	-0.693147180559945	1.62924053973028	-0.117500028149909	2.46510384129369	4.94823944108273	4.72196946154395	131.666666666667
2015	2015	2	1	1	1	1	0	0	0	0	0	NA	0	0	22.2014569652455	2	no	0	45.3445085019169	5.7268477475872	0.0953102014787427	1.68639895357023	-0.143274642962202	2.46510384129369	5.17739233601127	4.16824178647657	105.333333333333
2015	2015	1	1	2	3	2	0	0	0	0	0	no	1	1	22.5697219410257	2	no	0	53.1484251161017	5.41610040220442	-0.356674960968631	1.7227665977411	0.244630780265322	2.46510384129369	5.34729134590018	4.3321296484479	114.666666666667
2015	2015	1	2	2	2	2	0	0	0	0	0	no	1	1	22.363851553891	2	no	0	76.0992135403657	6.13988455222626	2.17475174315858	1.80828877117927	-0.187311114851369	2.48863436132593	5.23042704298523	4.3204336004291	138.666666666667
2015	2015	1	2	1	3	2	0	0	0	0	0	no	1	1	21.8162290368415	2	no	0	65.5538541289796	5.8111409929767	0.587786638411163	1.58923520511658	-0.24054499237623	2.6977261457393	5.44025926963004	4.94037743217234	129.333333333333
2015	2015	2	2	1	1	2	0	1	0	0	0	yes	0	0	20.2104859855605	2	yes	1	60.6997235566299	5.15329159449778	-1.20397276458951	1.66770682055808	-0.362834533152232	2.77048550791062	5.4585170230695	4.54122149737553	113.0
2015	2015	1	1	2	2	2	0	0	0	0	0	NA	1	1	20.8325296091972	2	no	0	56.7097279826903	5.48893772615669	0.693147180559945	1.85629799036563	-0.139365861534265	2.3109531884872	5.16423423831908	4.50275519103174	105.666666666667
2015	2015	2	1	1	1	2	0	1	0	0	0	no	0	1	23.489334005207	2	no	0	61.2122079603617	5.4380793089232	0.741937299316314	2.4423470353692	-0.75137061614222	2.44100634902852	5.57043498439144	4.86138896703652	131.0
2015	2015	1	2	1	2	1	0	0	0	0	0	yes	1	1	21.3363963070283	2	no	0	59.2725314055611	5.39816270151775	0.336472219591313	1.50407739677627	-0.138066299463061	2.39099588161109	5.0571552819879	4.82654227172231	91.6666666666667
2015	2015	2	2	1	1	1	0	0	0	0	0	yes	0	1	23.4875994746195	2	yes	1	61.2974890869466	5.64897423816121	-0.510825584029561	1.7404661748405	-0.151138411643483	2.39099588161109	5.16423423831908	4.55991356261083	108.333333333333
2015	2015	2	1	1	2	2	0	0	0	0	0	no	0	0	24.7721433910591	2	no	0	51.2978668843169	3.68887945411394	-0.916290716972993	1.68639895357023	-0.180512976358277	2.75278591374547	5.13056103396825	4.60517018598809	107.0
2015	2015	2	2	1	1	1	1	0	1	0	1	yes	0	1	22.9884948283011	2	no	0	81.703584915364	4.91998092582813	-0.356674960968631	1.96009478404727	0.482370519638643	3.98492964570205	4.67596323468593	4.72196946154395	103.666666666667
2015	2015	2	2	2	1	1	1	0	0	0	0	yes	0	0	28.3941485864563	3	yes	1	74.6412608680936	4.56434819146784	0.832909102203052	1.75785791755237	0.538053607573638	2.83830811110366	5.30600971977136	5.22488992778419	111.333333333333
2015	2015	1	1	1	2	1	1	0	0	0	0	yes	1	1	26.0583572271884	2	yes	1	65.3138553224287	4.61512051684126	0.182321596530387	1.6094379124341	0.624679632842216	2.88631732156918	5.1795686605432	4.09729006179314	126.666666666667
2015	2015	2	1	2	2	1	0	0	0	0	0	no	0	0	22.0703125	2	no	0	57.0926356492978	4.65396035015752	-0.223143536413049	1.7404661748405	-0.299821584943863	3.14627486010655	5.24682086869328	4.29662293462736	120.0
2015	2015	2	1	1	2	2	0	0	0	0	0	no	0	0	22.9072396951366	2	no	0	41.2736233758227	5.11198778835654	-0.510825584029561	1.64865862558738	-0.417986357643579	2.51162390114439	5.17521135104739	4.55061116323417	103.666666666667
2015	2015	2	2	1	2	2	1	0	1	0	1	yes	0	0	33.0798919048046	3	no	0	86.6264103114691	5.37989735354046	1.25276296849537	1.93152141160321	1.03878887429282	3.43696444623139	5.43858278853768	5.78857902041366	113.666666666667
2015	2015	2	2	2	1	1	0	0	0	0	0	NA	0	0	25.3865987248703	2	no	0	76.7217240734663	5.20948615284142	-0.356674960968631	1.66770682055808	-0.0356972504538605	2.6786779322384	5.28275283444894	4.68180339199748	169.0
2015	2015	1	1	1	2	2	0	0	0	0	0	NA	0	1	26.9382057735188	2	no	0	54.101978817969	5.5683445037611	0.182321596530387	1.79175946922805	-0.399262434468628	2.4163137136023	5.313643352111	4.86138896703652	153.0
2015	2015	2	1	1	2	2	0	0	0	0	0	no	0	0	21.1210984855623	2	no	0	43.7004386380776	5.22035582507832	0.405465108108164	1.66770682055808	-0.614846114172895	2.05963873318552	4.90627525435795	4.63995632554857	121.666666666667
2015	2015	1	1	1	2	2	1	0	0	0	0	no	0	1	29.0007978500042	3	no	0	61.7815722588778	5.09375020080676	0.0953102014787427	1.70474809223843	-0.209380969321011	2.73476745245861	5.3040922096803	4.75297971901434	145.333333333333
2015	2015	2	1	1	2	2	0	0	0	0	0	no	0	1	19.7169457226683	2	no	0	53.8675827766206	4.96284463025991	0.405465108108164	1.6094379124341	-0.515360539158181	2.93212684966059	5.13965201465157	4.03666546374845	105.333333333333
2015	2015	2	1	1	2	2	0	0	0	0	0	yes	0	0	17.5499018688586	1	no	0	47.0905728715351	5.29831736654804	0.0	1.66770682055808	-0.271226737714616	2.57758185576552	5.14191186023391	4.08247496560048	94.0
2015	2015	1	1	1	2	2	0	0	0	0	0	no	1	1	20.499104748189	2	no	0	71.0840734563659	4.91998092582813	0.587786638411163	1.7404661748405	-0.0923730855579245	3.01789365749605	5.11907988576875	4.28450156522806	170.333333333333
2015	2016	1	1	2	2	1	0	0	0	0	0	no	1	1	23.9276759984603	2	yes	0	62.0238009566676	5.16478597392351	0.0953102014787427	1.79175946922805	-0.0886579283795547	2.57758185576552	5.27882355234299	4.74531684120639	158.0
2015	2015	1	1	1	2	1	0	0	0	0	0	no	1	1	27.9321596328302	2	yes	0	45.4034552736209	5.19295685089021	1.97408099953106	1.80828877117927	-0.278672727383679	2.28278228449973	5.11907988576875	5.08726850010565	115.0
2015	2015	1	2	1	2	2	1	1	0	0	1	NA	1	0	21.8335619570187	2	no	0	74.8546395664344	5.46806014113513	-2.30258507809289	1.75785791755237	-0.0380446995679973	2.80497165867241	4.40020031308677	4.54122149737553	155.666666666667
2015	2015	2	2	1	2	2	0	0	0	0	0	NA	0	1	22.2320141003044	2	no	0	76.2435606005871	5.21493575760899	1.58923522457932	1.80828877117927	-0.257961973375189	3.00410036904715	5.4061843894744	5.39924328208624	136.666666666667
2011	2011	1	2	1	1	1	0	0	0	0	0	yes	1	0	23.4123267884637	2	yes	1	79.4238105336705	5.28826703069454	-0.0618754062544556	1.70474809223843	-0.0521357812463865	2.59441701590792	5.14995423542276	4.50280514212236	124.666666666667
2011	2011	2	2	2	1	1	1	0	0	0	1	yes	0	0	16.9600266267871	1	yes	1	82.487175077897	5.50533153593236	-0.116533832329115	1.70474809223843	-0.372078688122053	2.99708881306006	5.27814626622264	4.18189742661078	155.333333333333
2011	2011	1	2	1	2	1	0	0	1	0	0	no	1	1	18.041212972243	1	yes	0	75.7111935582742	5.40717177146012	-0.843970053660676	1.70474809223843	-0.324069437860081	3.27174946622391	5.40574292535465	4.22163773861785	132.666666666667
2011	2011	1	2	1	2	1	0	0	1	0	0	no	1	1	18.041212972243	1	yes	0	75.7111935582742	5.64544689764324	0.405465108108164	1.77495235091167	-0.357968366375611	3.08414306217104	5.27290056716085	4.09729006179314	133.0
2011	2011	2	2	1	1	1	0	0	0	0	0	no	0	0	25.7790963220561	2	yes	0	73.0308568034229	5.50938833662798	-0.162518901448531	1.84054966367286	-0.372078688122053	2.72925512972198	5.46145358671441	5.40328528042863	156.0
2011	2011	1	2	2	2	2	1	0	0	0	0	no	1	0	26.1300174251427	2	no	0	75.1859792954178	4.82028156560504	0.582215598541507	1.70474809223843	-0.192493146683111	2.99147872173517	5.34674459632866	4.56918021029185	134.666666666667
2011	2011	1	2	2	2	2	1	0	0	0	0	no	1	0	26.1300174251427	2	no	0	75.1859792954178	4.52178857704904	0.99325179067092	1.64865862558738	0.0333737086289985	2.88631732156918	5.12598436238801	4.48295255021208	123.0
2011	2011	1	2	1	1	1	0	0	0	0	0	no	1	1	19.2967374434556	2	no	0	74.6749714083206	5.35658627467201	0.565313803631458	1.66770685654578	-0.100925935996627	3.20586390830159	5.20023805166028	4.02096711157462	140.0
2011	2011	1	2	1	1	1	0	0	0	0	0	no	1	1	20.0522770751408	2	yes	0	65.2129889835113	5.44673737166631	-0.223143536413049	1.75785795043769	-0.324069437860081	2.57327458877048	5.26823538899149	4.05221966244692	107.333333333333
2011	2011	1	2	1	1	1	0	0	0	0	0	no	1	1	20.0522770751408	2	yes	0	65.2129889835113	5.08140436498446	0.182321596530387	1.84054963339749	-0.400950220345604	2.75278591374547	5.41309288665569	4.78305712989025	125.666666666667
2011	2011	2	2	1	1	1	0	0	0	0	0	no	0	0	20.387811634349	2	no	0	64.7396409117273	5.24174701505964	0.488580011893291	1.74046614137825	-0.611751537784504	2.62936408584482	5.1655274504964	4.81230629419488	115.0
2011	2011	2	2	1	1	1	0	0	0	0	0	no	0	0	20.387811634349	2	no	0	64.7396409117273	5.57972982598622	0.530628279111417	1.84054963339749	-0.0861887595203668	2.36502036993739	5.31933053941699	4.50275519103174	109.0
2011	2011	1	2	1	2	1	0	0	1	0	0	yes	0	0	19.4258341519409	2	yes	1	65.1260009163042	5.24174701505964	0.444685784581663	1.6094379124341	-0.0170444376164704	2.3858116377262	4.97121368999751	4.05221966244692	111.0
2011	2011	1	2	1	2	1	0	0	1	0	0	yes	0	0	19.4258341519409	2	yes	1	65.1260009163042	5.46383180502561	1.19392245402282	1.75785791755237	-0.0439374823674402	2.55607563007275	4.83830232015049	4.59628123244008	132.0
2011	2011	2	2	2	1	1	0	0	0	0	0	no	0	1	17.9689353046453	1	yes	0	63.1333226663999	5.30330490805908	-1.89711994514946	1.77495236707564	-0.721752407442886	2.69956833752318	5.38822935472634	4.66532408007189	126.666666666667
2011	2011	1	2	1	2	1	0	0	1	0	0	no	1	0	21.0387539884175	2	yes	0	73.2214176010913	5.34710753071747	-1.27296567155541	2.34180576946755	-0.152219219973492	2.78783441495744	5.3757847864786	4.85456608466489	130.333333333333
2011	2011	2	2	1	1	1	0	0	1	0	1	yes	0	0	23.9423399774122	2	yes	1	70.1128050001057	4.88280192258637	-0.693147180559945	1.82454926128736	-0.324069437860081	3.00959768564049	5.12956847465063	4.65695588231926	127.666666666667
2011	2011	1	2	1	2	1	0	0	0	0	0	yes	0	0	19.9913655104066	2	yes	1	65.5626129459626	5.41164605185504	-1.04982214152857	1.68639897123086	-0.100925935996627	2.74916524350005	5.18736236329228	4.32048360223191	110.666666666667
2011	2011	1	2	1	2	1	0	0	0	0	0	yes	0	0	19.9913655104066	2	yes	1	65.5626129459626	5.37989735354046	-0.510825584029561	1.70474809223843	-0.0861887595203668	2.71641829659537	5.13056103396825	4.44213052695444	124.0
2011	2011	2	2	1	1	1	0	0	0	0	1	yes	0	0	26.6130422292445	2	yes	1	69.9146406161038	5.52146091786225	0.46373403722497	1.72276658071121	-0.493968526548247	2.44582967045532	5.3595535889825	5.40328528042863	177.0
2011	2011	2	2	2	1	1	0	0	0	0	0	no	0	0	26.1527319546149	2	no	0	72.1231005471618	5.35658627467201	0.307484710266424	1.70474809223843	-0.0170444376164704	3.21490355987323	5.26424340200196	4.87504460717072	125.333333333333
2011	2011	2	2	2	1	1	0	0	0	0	0	no	0	0	26.1527319546149	2	no	0	72.1231005471618	5.01727983681492	1.28093381897111	1.82454929205105	0.03227906133749	2.80497165867241	5.27487877005456	5.04256838741159	124.0
2011	2011	1	2	1	2	1	0	0	0	0	0	yes	1	1	22.8286951625149	2	yes	1	65.5090873588952	5.69035945432406	-0.301105079896431	1.75785795043769	-0.0762333282307193	2.67284916412474	5.25419307332468	4.61403080837061	114.666666666667
2011	2011	1	2	2	1	1	0	0	1	0	0	no	1	1	18.8509654702454	2	no	0	67.1507677903034	5.30330490805908	-0.510825584029561	1.6486585889076	-0.0885033858799133	2.92308848352582	5.33003111208808	4.64000628313988	124.0
2011	2011	1	2	2	1	1	0	0	1	0	0	no	1	1	18.8509654702454	2	no	0	67.1507677903034	5.47646355193151	0.405465108108164	1.75785791755237	-0.176456194740225	2.90182147045792	5.22835882880376	4.3204336004291	119.333333333333
2011	2011	1	2	1	2	1	0	0	0	0	0	NA	1	1	18.9715975680894	2	yes	0	74.6149481173666	5.37527840768417	-0.733969197431942	1.70474809223843	0.0056838086924896	2.83333507036883	4.98980657291881	4.62276450938171	191.0
2011	2011	1	2	1	2	1	0	0	0	0	0	NA	1	1	18.9715975680894	2	yes	0	74.6149481173666	4.81218435537242	-0.223143536413049	1.68639895357023	0.0507277188590553	2.73476745245861	4.93166456888157	4.59628123244008	141.0
2011	2011	2	2	1	2	1	0	0	0	0	0	yes	0	0	21.9510895625766	2	yes	1	63.2625176669329	4.81218435537242	0.307484710266424	1.6094379124341	-0.126243738909044	2.57540908937586	5.18303330393942	4.37764205551336	104.0
2011	2011	1	2	1	1	1	0	0	0	0	0	yes	1	0	21.6188170183328	2	yes	1	68.4518682907505	4.82028156560504	0.148419976343618	1.68639897123086	-0.308565295702999	3.18406161803785	5.04109983095315	3.76965270284198	120.333333333333
2011	2011	2	2	1	1	1	0	0	0	0	0	yes	0	0	19.7384066587396	2	yes	1	63.706500213887	5.40717177146012	-0.544727204216328	1.74046614137825	-0.24884607276224	3.03684731595183	5.12727754258357	4.47295219177836	103.0
2011	2011	2	2	1	1	1	0	0	0	0	0	yes	0	0	26.1141556132861	2	yes	1	67.9131091606441	5.57215403217776	0.783901569956473	1.6486585889076	-0.372078688122053	3.25568053237006	5.20023805166028	3.98870624150505	127.333333333333
2011	2011	2	2	1	1	1	0	0	0	0	0	yes	0	0	26.1141556132861	2	yes	1	67.9131091606441	5.29330482472449	-0.223143536413049	1.68639895357023	-0.319868531298816	2.51162390114439	5.08621304566738	4.30859913432992	137.666666666667
2011	2011	2	2	1	2	1	0	0	0	0	0	yes	0	1	20.731776213843	2	yes	1	60.9908830868167	5.37989735354046	-2.40794556891544	1.62924052103078	-0.457600889354551	2.78438013458958	5.27221158167506	4.55066119726497	134.666666666667
2011	2011	2	2	1	2	1	0	0	0	0	0	yes	0	1	20.731776213843	2	yes	1	60.9908830868167	5.46383180502561	0.0953102014787427	1.75785791755237	-0.337150946564186	3.27072903632547	5.43184874963582	4.39957097500823	136.0
2011	2011	1	2	1	2	1	0	0	1	0	0	no	1	1	18.7136730056498	2	yes	0	64.4803519270259	5.65599181081985	0.559615787935423	1.66770685654578	-0.126243738909044	2.61921171929388	5.2562112201191	4.55066119726497	130.0
2011	2011	1	2	1	2	1	0	0	1	0	0	no	1	1	18.7136730056498	2	yes	0	64.4803519270259	5.34233425196481	1.54756246813413	1.66770682055808	-0.590051462308525	2.93212684966059	5.313643352111	4.59628123244008	134.0
2011	2011	1	2	2	1	1	0	0	0	0	0	no	1	1	18.3729764557438	1	yes	0	58.989212045831	5.48893772615669	-1.77195683141341	1.58923522457932	-0.654311142647598	3.0462119197207	5.0335715299844	3.97217689951194	114.333333333333
2011	2011	1	2	1	2	1	0	0	0	0	0	no	0	0	20.7677715592239	2	yes	0	62.7900855066256	5.6021188208797	-0.916290716972993	1.68639897123086	-0.165464408782347	3.00821554429327	5.24811399953527	3.82907609455428	103.333333333333
2011	2011	1	2	1	2	1	0	0	0	0	0	no	0	0	20.7677715592239	2	yes	0	62.7900855066256	5.24174701505964	-0.223143536413049	1.66770682055808	-0.169731204200388	2.55607563007275	5.19037954431433	4.7060961015263	111.0
2011	2011	2	2	1	1	1	0	0	0	0	0	no	0	0	27.7899446644179	2	no	0	67.9787259195623	4.89034912822175	1.39376642802022	1.90210749792903	-0.293297786685866	2.79641821283605	5.70636184784788	6.26639379475336	132.333333333333
2011	2011	2	2	1	2	1	0	0	0	0	0	yes	0	0	18.9393601793936	2	yes	1	57.4332916746713	5.5834963087817	-1.07880965085346	1.68639897123086	-0.278259952263637	2.20863144317197	5.44989273341562	5.46508101667702	123.333333333333
2011	2011	1	1	1	2	1	0	0	0	0	0	yes	1	0	23.3004020983676	2	no	0	66.1710451737773	4.62497281328427	-0.733969197431942	1.77495236707564	0.226577646679912	2.67091309555602	5.47935477143331	5.59814409740942	122.333333333333
2011	2011	1	1	1	2	1	0	0	0	0	0	yes	1	0	23.3004020983676	2	no	0	66.1710451737773	4.91265488573605	1.30833283253767	1.85629799036563	0.241081485121236	2.55607563007275	5.34545145349579	5.25767973206693	133.666666666667
2011	2011	2	1	2	2	1	1	0	0	0	1	NA	0	0	20.478890989288	2	no	0	59.0026681391365	5.0998664278242	-1.66073121937	1.68639897123086	-0.721752407442886	2.43607345013902	5.0827215342757	4.24728023158768	149.0
2011	2011	2	1	2	2	1	1	0	0	0	1	NA	0	0	20.478890989288	2	no	0	59.0026681391365	5.14749447681345	0.0953102014787427	1.7404661748405	-0.304412237061032	3.03149936879546	5.13738705059803	4.16824178647657	149.666666666667
2011	2011	2	1	1	1	1	0	0	0	0	0	yes	1	1	17.1640722615577	1	yes	1	66.0744808486326	5.5834963087817	0.83724749976294	1.66770685654578	-0.126243738909044	2.62936408584482	5.37220051332056	4.60522015727369	151.333333333333
2011	2011	2	1	1	1	1	0	0	0	0	0	yes	1	1	17.1640722615577	1	yes	1	66.0744808486326	5.01063529409626	0.470003644146898	1.66770682055808	-0.0739336758530451	2.53409670197232	5.22004276470441	4.74531684120639	148.666666666667
2011	2011	2	1	1	1	1	0	0	0	0	0	no	0	0	18.1417716899738	1	no	0	63.4466632575061	5.24702407216049	-0.356674960968631	1.66770685654578	-0.293297786685866	3.30003839335693	5.28795988113291	4.18189742661078	106.0
2011	2011	2	1	1	1	1	0	0	0	0	0	no	0	0	18.1417716899738	1	no	0	63.4466632575061	4.8283137373023	-1.60943789753294	1.68639895357023	-0.361209816562666	3.08414306217104	5.26694229109407	4.35511918262093	119.666666666667
2011	2011	1	1	1	2	1	0	0	0	0	0	NA	1	1	18.4192935734066	1	no	0	60.6481998504412	5.10594547390058	0.0487901187563643	1.6486585889076	-0.152219219973492	3.07637822565878	5.64814433154901	4.12632762039056	88.3333333333333
2011	2011	2	1	1	2	1	0	0	0	0	0	NA	0	0	17.1658144631118	1	yes	0	58.7757266930962	5.50533153593236	-1.77195683141341	1.70474809223843	-0.324069437860081	2.57113559523188	5.15219385881245	3.70647374002588	134.0
2011	2011	1	1	1	2	1	0	0	0	0	0	NA	0	1	20.0264614652321	2	yes	0	59.815493691376	5.4249500174814	0.198850882196173	1.54756246813413	-0.263444830587986	2.56469087831894	4.9467891330485	3.93827541224442	136.666666666667
2011	2011	2	1	1	1	1	0	0	0	0	1	NA	0	1	22.5811786344571	2	yes	0	51.7982862753714	5.43372200355424	0.488580011893291	1.54756246813413	-0.676290102878304	2.16780944428663	5.20449334078066	4.42112717764315	110.333333333333
2011	2011	2	1	1	1	1	0	0	0	0	1	NA	0	1	22.5811786344571	2	yes	0	51.7982862753714	4.9416424226093	-0.693147180559945	1.66770682055808	-0.561880540536987	2.28278228449973	5.42676832685171	4.52217328989218	121.0
2011	2011	2	1	1	1	1	0	0	1	0	0	yes	0	0	16.6162195693993	1	no	0	56.9109876587496	5.19295685089021	-0.371063684846174	1.6486585889076	-0.457600889354551	2.83826524548814	5.23584393170331	4.57831271614405	109.333333333333
2011	2011	1	1	1	2	1	0	0	0	0	0	yes	1	0	20.3589720109104	2	no	0	57.0113946616993	5.63121178182137	1.52169898146803	1.72276658071121	-0.0885033858799133	2.16780944428663	5.2562112201191	4.32048360223191	108.0
2011	2011	1	1	1	2	1	0	0	0	0	0	yes	1	0	18.572722171207	2	yes	1	58.6769925647158	5.7268477475872	-0.478035793252077	1.70474809223843	-0.0403012947877381	2.72191561318871	5.43482968434047	4.57831271614405	118.0
2011	2011	1	1	1	2	1	0	0	0	0	0	yes	1	0	18.572722171207	2	yes	1	58.6769925647158	5.24702407216049	2.4336133219382	1.82454929205105	-0.149823470116964	3.12188338368737	5.23455076420136	3.66197200206099	128.333333333333
2011	2011	2	1	1	1	1	0	0	0	0	0	yes	0	1	26.6085975218246	2	yes	1	56.8068749354371	5.44673737166631	1.22377545967136	1.74046614137825	-0.551126877183163	2.88471075440304	5.01834283954041	4.7904872568329	107.666666666667
2011	2011	2	1	1	1	1	0	0	0	0	0	yes	0	1	26.6085975218246	2	yes	1	56.8068749354371	5.08759633523238	0.0953102014787427	1.77495235091167	-0.452954944204912	2.63945724789342	5.05222915861695	4.38864189726766	110.333333333333
2011	2011	1	1	1	2	1	0	0	0	0	0	no	1	1	22.9883431416931	2	yes	0	55.9065402621495	5.4971682252932	-0.314710718711638	1.75785795043769	-0.457600889354551	2.15814762555017	5.3111269704259	4.11193884813405	143.0
2011	2011	1	1	1	2	1	0	0	0	0	0	no	1	1	22.9883431416931	2	yes	0	55.9065402621495	5.31320597904179	-1.20397276458951	1.77495235091167	-0.353125764553367	2.53409670197232	5.37449163483997	4.2344912174404	120.333333333333
2011	2011	2	1	1	1	1	1	0	0	0	0	yes	0	0	25.1336450380659	2	yes	1	59.5206653249131	5.27811465923052	0.364643153324339	1.6486585889076	-0.192493146683111	2.75808596583217	5.22550258533756	5.08731853017316	140.333333333333
2011	2011	2	1	1	1	1	1	0	0	0	0	yes	0	0	25.1336450380659	2	yes	1	59.5206653249131	4.76217393479776	-0.510825584029561	1.64865862558738	-0.179158862620372	2.77048550791062	5.28079016212344	4.84759563506261	151.0
2011	2011	2	1	1	1	1	0	0	0	0	1	yes	0	0	25.84748721689	2	yes	1	51.4324104690798	5.79909265446053	-1.07880965085346	1.75785795043769	-0.698762894794031	2.62531551308452	5.30153917594677	4.0049667316046	114.333333333333
2011	2011	2	1	1	1	1	0	0	1	0	1	NA	0	1	16.230374418992	1	no	0	49.4311878564779	5.11799381241676	1.83896106464765	1.6094379124341	-0.956592011147931	2.79299350703103	5.22757941140701	3.93827541224442	102.333333333333
2011	2011	2	1	2	1	1	0	0	0	0	0	no	0	1	24.4482768204427	2	yes	0	50.6491604943021	5.2257466737132	0.90016136545117	1.62924052103078	-0.570929552055494	2.76868673068706	5.29574203173388	4.85456608466489	107.0
2011	2011	2	1	2	1	1	0	0	0	0	0	no	0	1	24.4482768204427	2	yes	0	50.6491604943021	4.36944785246702	2.17475174315858	1.7404661748405	-0.741824006959839	2.85456859236592	5.50196715033468	6.21460809842219	114.666666666667
2011	2011	1	1	1	2	1	0	0	0	0	0	NA	0	1	22.2203518222372	2	no	0	54.9014390836602	5.38449506278909	-1.04982214152857	1.70474809223843	-0.0056157142340853	3.24373039080684	5.21505317704828	4.16829185913508	104.333333333333
2011	2011	1	1	1	2	1	0	0	0	0	0	NA	0	1	22.2203518222372	2	no	0	54.9014390836602	5.06259503302697	0.99325179067092	1.70474809223843	0.0741082446320625	3.03149936879546	5.14866109341488	4.48295255021208	109.666666666667
2011	2011	1	1	2	2	1	0	0	0	0	0	yes	1	1	18.5080033637847	2	yes	1	47.0028622744189	5.7037824746562	-2.30258507809289	1.68639897123086	-0.355818128198733	2.78783441495744	5.10172441213954	4.36646872800891	104.0
2011	2011	1	1	2	2	1	0	0	0	0	0	yes	1	1	18.5080033637847	2	yes	1	47.0028622744189	5.32300997913841	-1.20397276458951	1.75785791755237	-0.361209816562666	2.39099588161109	5.26295026604571	4.08247496560048	110.666666666667
2011	2011	1	1	1	2	1	0	0	0	0	1	yes	0	0	19.3166054524937	2	yes	1	47.2052061827424	5.30330490805908	-3.21887584721994	1.72276658071121	-0.512660606112576	2.32743967753795	5.27022542236171	4.7376447784068	136.0
2011	2011	1	1	1	2	1	0	0	0	0	1	yes	0	0	19.3166054524937	2	yes	1	47.2052061827424	5.17048399503815	0.693147180559945	1.77495235091167	-0.256498896488155	2.65925989388162	5.40964460396985	4.58731255621609	138.333333333333
2011	2011	1	1	2	2	1	0	0	0	0	0	NA	1	0	19.1306096571658	2	yes	0	51.4647336578554	5.19295685089021	4.12874596436811	1.75785795043769	-0.457600889354551	2.39095301742625	5.08032059344293	4.57831271614405	103.0
2011	2011	1	1	2	2	1	0	0	0	0	0	NA	1	0	19.1306096571658	2	yes	0	51.4647336578554	4.94875989037817	2.54944518582674	1.93152141160321	-0.338737010131704	2.02327111603542	4.82289367978434	5.32020005533872	125.0
2011	2011	1	1	1	2	1	0	0	0	0	0	no	1	0	18.3148570472576	1	no	0	54.788767796201	5.04342511691925	1.15373161195668	1.70474809223843	-0.293297786685866	3.07119679881923	5.29574203173388	4.15449850419915	107.333333333333
2011	2011	2	1	1	2	1	0	0	0	0	0	yes	0	0	31.4689493758406	3	yes	1	55.248023175508	5.37527840768417	0.920282749344195	1.94591014905531	-0.113504682315174	2.6027504361851	5.44656497195231	4.52222327511422	117.0
2011	2011	2	1	1	1	1	0	0	0	0	0	no	0	0	19.6553209462992	2	no	0	48.0994971875178	5.04985600724954	-0.867500598926205	1.56861595765027	-0.324069437860081	2.84967529612372	5.0633504439893	3.92088362781067	108.333333333333
2011	2011	1	1	1	2	2	0	0	0	0	0	NA	0	1	23.2681985639273	2	no	0	54.7660414366714	4.97673374242057	0.97455967598584	1.68639897123086	-0.0885033858799133	3.06337405878463	5.28404601536784	5.17614973257383	119.333333333333
2011	2011	1	1	1	2	2	0	0	0	0	0	NA	0	1	23.2681985639273	2	no	0	54.7660414366714	5.06890420222023	-0.10536054214878	1.70474809223843	0.0022601554482873	3.40956547715531	5.18606918859125	4.81225630479746	118.0
2011	2011	2	1	1	2	1	1	0	0	0	0	no	0	0	25.0094088795542	2	no	0	43.9283788214184	5.19849703126583	-1.07880965085346	1.6486585889076	-0.570929552055494	2.40874261990298	5.12267978202316	3.97217689951194	115.666666666667
2011	2011	2	1	2	1	1	1	0	0	0	0	yes	0	0	29.6052631578947	3	no	0	44.9487945732746	5.8406416573734	-0.733969197431942	1.50407739677627	-0.405415101061571	2.69010753352928	5.21715179562654	5.32456977336432	136.666666666667
2011	2011	2	1	2	1	1	1	0	0	0	0	yes	0	0	29.6052631578947	3	no	0	44.9487945732746	5.31811999384422	1.19392245402282	1.6094379124341	-0.234806097334115	2.3109531884872	5.17521135104739	5.33736787103095	126.0
2011	2011	2	1	1	2	2	0	0	0	0	0	no	0	0	24.4884620520563	2	no	0	45.0007274742423	4.70048036579242	0.0	1.77495236707564	-0.698762894794031	2.79641821283605	5.20236795965445	5.56819178773067	100.666666666667
2011	2011	2	1	1	2	2	0	0	0	0	0	no	0	0	24.4884620520563	2	no	0	45.0007274742423	5.35185813347607	0.693147180559945	1.85629799036563	-0.602371888931646	3.08414306217104	5.23865755015323	5.86171861798346	115.666666666667
2011	2011	2	1	1	2	1	0	0	0	0	0	no	0	0	24.5418848167539	2	yes	0	45.6201806036806	5.56068163101553	-0.400477541687721	1.70474809223843	-0.405415101061571	2.55167548681545	5.20236795965445	4.15449850419915	124.333333333333
2011	2011	1	1	1	2	1	0	0	0	0	0	no	1	1	22.1398573182456	2	yes	0	50.049565121189	5.48479693349065	0.908258567867814	1.68639897123086	-0.405415101061571	2.83990332477579	4.9467891330485	3.82907609455428	136.333333333333
2011	2011	1	1	1	2	1	0	0	0	0	0	no	1	1	22.1398573182456	2	yes	0	50.049565121189	5.15329159449778	1.06471076987775	1.7404661748405	-0.272711459856661	2.36502036993739	4.84743481250337	4.22158780399189	125.333333333333
2011	2011	1	1	1	2	1	0	0	0	0	0	no	0	1	30.4136140649107	3	yes	0	53.2684794296559	5.09375020080676	-0.798507722708725	1.6486585889076	0.142020303376779	2.9124903681433	5.18951984287646	4.50280514212236	146.666666666667
2011	2011	2	1	2	2	1	1	0	0	0	0	yes	0	0	23.6033054565873	2	no	0	43.0026701428017	5.55295958492162	0.357674407592032	1.70474809223843	-0.422509576039276	2.36497754251005	5.26424340200196	4.7904872568329	123.666666666667
2011	2011	2	1	2	2	1	1	0	0	0	0	yes	0	0	23.6033054565873	2	no	0	43.0026701428017	4.97673374242057	0.741937299316314	1.77495235091167	-0.346705198515279	2.3109531884872	5.2074375437497	4.78305712989025	125.333333333333
2011	2011	2	2	2	1	2	0	0	0	0	0	yes	0	0	18.5652892561983	2	yes	1	58.88915440252128	5.17048399503815	1.59127391072947	1.68639897123086	-0.0762333282307193	2.68247387320947	5.49217547608148	4.94673654222102	142.666666666667
2011	2011	2	2	2	1	2	0	0	0	0	0	NA	0	0	19.5694348008528	2	no	0	82.9772461578589	4.58496747867057	1.30562647355934	1.6486585889076	-0.531708847017209	2.55385654142881	4.92175304969466	4.20856573807291	135.0
2011	2011	1	2	2	1	1	0	0	0	0	0	no	1	1	20.1083957095241	2	no	0	58.88915440252128	4.91265488573605	1.79342478663062	1.6486585889076	-0.372078688122053	3.53713378043191	5.20023805166028	4.30864911560748	137.333333333333
2011	2011	1	2	1	2	1	0	0	0	0	0	no	0	1	25.2042645424302	2	no	0	84.01721546499	5.30826769740121	0.104360028211729	1.70474809223843	-0.126243738909044	2.65921703483327	5.24607942831965	4.15449850419915	152.0
2011	2011	2	2	2	1	1	0	0	0	0	0	NA	0	0	18.0519738147193	1	no	0	77.4362278396438	5.48479693349065	-0.527632786533295	1.6486585889076	-0.33981783276663	2.46506103946662	5.52660762396417	4.80508602869399	132.666666666667
2011	2011	2	2	2	1	1	0	0	0	0	0	NA	0	0	18.3819527922428	1	no	0	82.3896253293512	5.68697535633982	3.56274912936715	1.70474809223843	-0.152219219973492	2.86575280598643	5.44989273341562	4.89511216173499	108.0
2011	2011	1	2	1	2	1	1	0	0	0	0	no	1	0	18.74849985012	2	no	0	58.88915440252128	5.09375020080676	1.11185750286978	1.6486585889076	0.217527837080126	2.66897320524154	4.95771821772398	4.08252495453633	159.333333333333
2011	2011	1	2	1	2	1	1	0	0	0	0	no	1	0	18.74849985012	2	no	0	58.88915440252128	5.20948615284142	0.0953102014787427	1.77495235091167	0.362315368374725	2.8705690034434	4.91197328124665	4.15444845450266	129.333333333333
2011	2011	1	2	1	1	2	0	0	0	0	0	no	0	1	17.3551333976853	1	no	0	86.8389699878956	5.04342511691925	3.32359614388363	1.6094379124341	-0.165464408782347	2.70144983033072	4.90183779877899	4.11193884813405	167.333333333333
2011	2011	1	2	2	1	1	0	0	0	0	0	NA	1	1	19.6917312151622	2	no	0	58.88915440252128	5.27811465923052	0.667829397028845	1.56861595765027	0.540927960586451	2.74377444631758	5.11342053613247	3.93827541224442	174.333333333333
2011	2011	2	2	2	1	1	0	0	0	0	0	no	0	0	23.7583128873967	2	no	0	80.8479240955066	5.37063802812766	1.24415460220379	1.70474809223843	-0.263444830587986	2.51158103299266	5.21505317704828	4.95923673529388	152.333333333333
2011	2011	1	2	1	2	1	0	0	0	0	0	no	0	0	23.8383838383838	2	no	0	82.8999063622435	4.92725368515721	0.641853873624047	1.70474809223843	-0.698762894794031	3.36309076833156	5.22133586621825	4.0049667316046	139.333333333333
2011	2011	1	2	1	2	1	0	0	0	0	0	no	0	0	23.8383838383838	2	no	0	82.8999063622435	5.25749537202778	0.832909102203052	1.80828877117927	-0.184586282512616	2.6786779322384	4.84743481250337	4.06743707751303	132.333333333333
2011	2011	2	2	2	1	2	0	0	0	0	0	NA	0	0	19.9534336741629	2	no	0	76.736889030691	5.04985600724954	-0.248461395978281	1.6486585889076	-0.178887461428255	2.7052021653277	5.41438601573163	5.46132869036379	121.333333333333
2011	2011	2	2	2	1	1	0	0	0	0	0	no	1	0	19.100869158586	2	no	0	84.3767317571592	5.14166355650266	3.90801496871054	1.6486585889076	-0.512660606112576	2.12858877041909	5.41782248356645	4.12632762039056	188.666666666667
2011	2011	2	2	2	1	1	0	0	0	0	0	no	1	0	19.100869158586	2	no	0	84.3767317571592	5.24174701505964	0.0953102014787427	1.79175946922805	-0.458307295617827	2.3109531884872	5.35644058580961	4.27223156998512	186.0
2011	2011	1	2	2	1	1	0	0	0	0	0	no	1	1	18.6339095387947	2	no	0	80.7316781912273	5.23644196282995	1.70292821383076	1.56861595765027	0.0279069988824729	2.82173595097904	5.13641003766829	4.46279988340193	126.0
2011	2011	1	2	2	1	1	0	0	0	0	0	no	1	1	18.6339095387947	2	no	0	80.7316781912273	5.06259503302697	-0.356674960968631	1.7227665977411	0.156733264052636	2.83830811110366	5.12827536163388	4.67357288702083	109.666666666667
2011	2011	2	2	2	1	1	0	0	0	0	0	no	0	1	20.4372226974546	2	no	0	74.9805599345669	5.12989871492307	-0.994252260456375	1.70474809223843	-0.293297786685866	2.64141237781913	5.45155247059052	4.84067699869711	115.333333333333
2011	2011	2	2	2	1	1	0	0	0	0	0	no	0	1	20.4372226974546	2	no	0	74.9805599345669	5.2257466737132	-0.916290716972993	1.79175946922805	-0.3775768318549	2.73476745245861	5.2116569633381	4.55991356261083	137.666666666667
2011	2011	2	2	2	2	1	0	0	0	0	0	yes	0	0	23.0849004040615	2	yes	1	79.4966234949381	5.38449506278909	0.751416034702354	1.66770685654578	-0.126243738909044	2.7527431119184	5.11109217448234	6.129736254507	145.666666666667
2011	2011	2	2	2	2	1	0	0	0	0	0	yes	0	0	23.0849004040615	2	yes	1	79.4966234949381	5.24702407216049	1.06471076987775	1.79175946922805	-0.153773423793514	2.85456859236592	5.22004276470441	5.77493625838755	146.333333333333
2011	2011	1	2	1	2	1	0	0	0	0	0	no	1	1	25.6369171607114	2	no	0	80.1277983186513	5.77455154554441	0.0953102014787427	1.68639897123086	-0.372078688122053	2.77743568891891	5.22550258533756	4.45254335874903	161.666666666667
2011	2011	1	2	2	2	2	1	0	0	0	0	no	1	1	18.9531680440771	2	no	0	58.88915440252128	4.90527477843843	0.524728562793242	1.58923522457932	0.0709243729834609	3.07379086813326	4.94403812327472	4.20856573807291	187.333333333333
2011	2011	2	2	1	1	1	0	0	0	0	0	no	0	0	22.1520625226438	2	yes	0	74.1688633198519	4.80402104473326	-0.430782952772236	1.62924052103078	-0.206286429676339	3.1056610246776	5.16993270604908	4.92125750519223	78.3333333333333
2011	2011	2	2	1	1	1	0	0	0	0	0	no	0	0	22.1520625226438	2	yes	0	74.1688633198519	5.31320597904179	0.587786638411163	1.87180217690159	-0.305947176517009	2.75278591374547	5.37090739818513	4.96537875054506	142.333333333333
2011	2011	1	2	1	2	2	1	0	0	0	0	NA	0	1	21.9991727651889	2	yes	0	58.88915440252128	5.04342511691925	3.34779662371344	1.70474809223843	0.78490558091573	3.14863872458012	5.45486376878683	4.52222327511422	123.333333333333
2015	2015	1	2	1	2	2	1	0	0	0	0	no	1	1	23.8617071357921	2	no	0	69.0445275264851	5.25749537202778	0.470003644146898	1.64865862558738	0.16059422067214	2.97592946505968	5.13056103396825	5.63668414789193	131.0
2015	2015	2	2	2	2	2	0	0	0	0	0	no	0	0	22.215260397661	2	no	0	65.4863058648802	4.53259949315326	-1.60943789753294	1.68639895357023	-0.262364014128014	2.6786779322384	5.10746529598393	5.11422428303071	145.0
2015	2015	2	1	1	2	2	0	0	0	0	0	no	0	0	21.5813261101434	2	no	0	59.608331185473	5.62762111369064	0.741937299316314	1.7227665977411	-0.385861902775086	2.57758185576552	5.49247339894051	4.79776328753498	111.666666666667
2015	2015	1	1	1	2	2	1	0	0	0	0	no	1	1	23.4662385012035	2	no	0	69.2105882034638	4.40671924726425	0.262364227787706	1.66770682055808	0.0300860497486025	2.91708900925256	5.00417946173364	5.46127864967007	154.333333333333
2015	2015	2	1	1	3	2	0	0	0	0	1	no	0	1	23.1275959703132	2	no	0	62.1510883907563	4.48863636973214	-0.223143536413049	1.68639895357023	-0.263835703683034	2.90182147045792	5.10979906775868	4.72981264430839	130.666666666667
2015	2015	1	1	1	3	2	0	1	1	0	0	no	1	1	22.5146309922339	2	no	0	56.3122084041074	5.09375020080676	-0.916290716972993	1.70474809223843	-0.173760740674091	2.36502036993739	4.6013017053659	4.84759563506261	130.666666666667
2015	2015	2	1	1	3	2	0	0	0	0	0	NA	0	0	17.5515480538668	1	no	0	48.0215441994201	5.37989735354046	-0.510825584029561	1.66770682055808	-0.646729755199516	2.3109531884872	5.02722793052361	4.82654227172231	109.333333333333
2015	2015	1	1	1	3	2	1	1	0	0	0	no	1	1	25.9552743594558	2	yes	0	64.2262960504741	5.49306144334055	1.50407739677627	2.05412373369555	-0.0973482187308181	2.91708900925256	5.15980944788961	5.69489349544981	150.666666666667
2015	2015	2	1	1	2	2	0	0	0	0	0	no	0	1	25.5449115838962	2	yes	0	49.4138416532067	5.95324333428778	-0.510825584029561	1.7404661748405	-0.438820437875533	2.75278591374547	5.12368819326113	4.22158780399189	128.333333333333
2015	2015	2	1	1	3	2	0	0	0	0	0	no	0	1	20.4613244634448	2	yes	0	46.3411175639228	5.58724865840025	-0.510825584029561	1.82454929205105	-0.262364014128014	2.51162390114439	5.22835882880376	4.84759563506261	129.0
2015	2015	2	1	1	2	2	0	0	0	0	0	yes	0	0	22.9112602227024	2	no	0	41.0465164089324	5.66988092298052	-0.10536054214878	1.66770682055808	-0.476358368812672	2.19317014100923	5.25491808669936	4.36641874558024	125.333333333333
2015	2015	2	1	1	2	1	1	0	1	0	1	no	0	0	28.6686722362266	3	no	0	56.9023045850645	5.29831736654804	2.0668627715448	2.14006616349627	-0.416269596973486	2.73476745245861	5.09097496413244	5.00768110567389	111.0
2011	2011	1	2	1	2	2	1	0	0	0	0	no	1	1	25.2993759487266	2	yes	0	58.88915440252128	5.39362754635236	2.76757618520857	1.56861595765027	0.737403327470195	3.48699799340224	4.9871714438869	4.61403080837061	173.0
2011	2011	1	2	1	2	1	1	0	0	0	0	no	1	1	19.8471400394477	2	yes	0	71.5914862908489	5.66988092298052	-0.274436858250106	1.56861595765027	-0.100925935996627	2.58178531789675	5.12956847465063	4.69811391216454	118.333333333333
2011	2011	1	2	1	2	1	1	0	0	0	0	no	1	1	19.8471400394477	2	yes	0	71.5914862908489	5.41610040220442	1.43508447987626	1.75785791755237	-0.191412263295398	3.00410036904715	5.19037954431433	4.44213052695444	136.0
2011	2011	2	2	2	2	2	0	0	0	0	1	yes	0	0	25.1125806320743	2	yes	1	79.2474613730982	4.61512051684126	0.182321596530387	1.56861595765027	-0.178887461428255	2.84317123318024	5.61771314758369	5.53382417925706	153.333333333333
2011	2011	2	2	2	1	2	1	0	0	0	0	yes	0	0	28.4505959246444	3	yes	1	74.6187268330865	5.30826769740121	1.24126860009477	1.54756246813413	-0.178887461428255	2.05601806294011	5.17431864040896	5.2344186146728	194.0
2011	2011	2	2	2	1	2	1	0	0	0	0	yes	0	0	28.4505959246444	3	yes	1	74.6187268330865	5.35185813347607	1.50407739677627	1.94591014905531	-0.230523380456862	3.17008553099906	5.17739233601127	4.37759205371252	171.666666666667
2011	2011	2	2	1	2	2	1	1	0	0	1	no	0	0	28.3207819259734	3	yes	0	71.9716380409679	5.37989735354046	-0.0408220168719971	1.6094379124341	-0.139147106858607	2.81504698872577	5.409209171979	5.18113724320444	155.333333333333
2011	2011	2	2	2	1	1	0	0	0	0	0	no	0	0	22.9724869842474	2	yes	0	58.88915440252128	5.0998664278242	1.60140574842776	1.54756246813413	-0.324069437860081	2.95276423727852	5.58922121037428	5.50904412065615	177.666666666667
2011	2011	2	2	2	1	1	0	0	0	0	0	no	0	0	22.9724869842474	2	yes	0	58.88915440252128	5.69035945432406	1.38629436111989	1.75785791755237	-0.502190104507254	2.28278228449973	5.39397850626529	5.5267566242418	160.333333333333
2011	2011	1	2	1	2	1	1	0	0	0	0	yes	1	1	23.5255001090605	2	yes	1	76.971324833562	5.16478597392351	-1.04982214152857	1.50407739677627	-0.0170444376164704	3.25675984076059	5.44155240731994	6.03056509007725	137.333333333333
2011	2011	2	2	2	1	1	0	0	0	0	0	no	0	0	23.5255001090605	2	no	0	73.238933086443	4.93447393313069	-0.616186099687388	1.43508447987626	-0.0056157142340853	3.1056610246776	5.3111269704259	4.72986261916943	122.333333333333
2011	2011	2	2	2	1	1	0	0	0	0	0	yes	1	0	17.7282241872784	1	no	0	68.3270015957314	5.19295685089021	-0.562118930701887	1.36097657758879	-0.220272705701678	3.13166864457506	5.36680000657069	5.55800494679728	135.333333333333
2011	2011	2	2	2	1	1	0	0	0	0	0	yes	1	0	17.7282241872784	1	no	0	68.3270015957314	5.27811465923052	0.336472219591313	1.84054963339749	-0.75137061614222	2.28278228449973	5.25491808669936	4.29662293462736	105.333333333333
2011	2011	1	1	2	2	1	0	0	0	0	0	yes	1	1	21.4447434747319	2	no	0	61.4883769338319	4.27666611901606	-0.371063684846174	1.41098695044991	0.0709243729834609	2.6493647430172	5.02598622369667	5.41516660317704	128.666666666667
2011	2011	2	1	1	1	1	0	0	0	0	0	NA	0	0	17.3484295105917	1	no	0	55.8511958614541	5.39362754635236	-1.02165120779555	1.30833283253767	-0.531708847017209	2.60895522414107	5.09936871859784	4.29667299874996	144.333333333333
2011	2011	1	1	1	2	1	0	0	0	0	0	no	1	0	19.1000918273646	2	no	0	60.6828150538113	5.06259503302697	1.04380402195104	1.41098695044991	0.0709243729834609	2.90177862373191	5.23789941320879	5.01363078279185	112.666666666667
2011	2011	1	1	2	2	1	0	0	0	0	0	yes	1	1	23.5255001090605	2	yes	1	58.7357796001766	4.9416424226093	0.559615787935423	1.48160456259863	-0.234457300363574	2.85291158751563	5.05352234242442	5.01949596689272	123.0
2011	2011	1	1	1	2	1	0	0	0	0	0	no	1	1	19.559430577524	2	yes	0	60.2054741263921	4.69134788222914	-0.150822873100729	1.526056282763	-0.388608030426522	2.26253680513442	4.95226865984307	5.09276810114578	175.0
2011	2011	1	1	1	2	1	0	0	0	0	0	no	1	1	19.559430577524	2	yes	0	60.2054741263921	4.65396035015752	1.77495236707564	1.7227665977411	-0.29221696788545	2.39099588161109	4.78813507522805	4.2344912174404	169.0
2011	2011	2	1	1	2	1	0	0	0	0	0	yes	1	0	21.814404432133	2	no	0	56.2977784612433	5.2257466737132	-0.733969197431942	1.45861506705646	-0.388608030426522	2.60895522414107	5.37757208167051	5.69494347672737	150.0
2011	2011	2	1	1	2	1	0	0	0	0	0	yes	1	0	21.814404432133	2	no	0	56.2977784612433	5.34710753071747	-0.510825584029561	1.80828877117927	-0.469098811056071	2.80497165867241	5.23865755015323	4.93402814541093	132.0
2011	2011	2	1	2	1	1	1	0	1	0	0	yes	0	1	18.4	1	yes	1	65.9197977769673	5.16478597392351	1.46556752439455	2.46809954763559	-0.178887461428255	2.54729912917035	5.28795988113291	5.35847126063183	140.666666666667
2011	2011	2	1	1	2	1	0	0	0	0	0	NA	1	0	20.8700528761416	2	no	0	49.9492429436948	4.54329478227	-1.07880965085346	1.33500105418399	0.0388360379123431	3.05812472306999	5.1588828775732	5.7213768230376	120.0
2011	2011	1	1	1	2	1	0	0	0	0	0	no	1	1	23.7370242214533	2	no	0	45.0798203963699	4.99043258677874	-0.798507722708725	1.28093381897111	-0.152219219973492	2.74016428661327	5.23584393170331	4.84764568475909	109.0
2011	2011	1	1	1	2	1	0	0	0	0	0	NA	0	1	21.7502821380938	2	yes	0	45.9207249090336	5.12396397940326	0.879626783116957	1.45861506705646	-0.24884607276224	2.73290475463733	5.07791377911042	4.56918021029185	111.0
2011	2011	1	1	1	2	1	0	0	0	0	0	NA	0	1	21.7502821380938	2	yes	0	45.9207249090336	6.50279004591562	-1.20397276458951	1.75785791755237	-0.0474898673485235	2.78787726709977	5.15980944788961	4.00491674370701	129.0
2011	2011	1	1	1	2	1	0	0	0	0	0	no	0	1	22.65625	2	yes	0	49.2292711266016	5.14749447681345	0.139761921643106	1.45861506705646	-0.0885033858799133	2.93357545573745	5.34674459632866	4.85456608466489	124.333333333333
2011	2011	1	1	1	2	1	0	0	0	0	0	NA	0	1	23.828125	2	yes	0	49.6192404193855	4.85203026391962	1.35066715629949	1.36097657758879	0.142020303376779	2.86095662484658	5.17650450113761	6.85976706367355	133.333333333333
2011	2011	1	1	1	2	1	0	0	0	0	0	NA	0	1	23.828125	2	yes	0	49.6192404193855	4.9416424226093	2.79116506100661	1.50407739677627	-0.387527115756145	2.53409670197232	5.71784020291534	6.21460809842219	128.666666666667
2011	2011	1	1	2	2	1	1	0	0	0	0	no	1	1	22.77318640955	2	no	0	46.6075455423868	4.67282883446191	0.0676586974944585	1.48160456259863	-0.113504682315174	2.84967529612372	5.56582841652292	6.60885047309177	121.0
2011	2011	1	1	2	2	1	1	0	0	0	0	no	1	1	22.77318640955	2	no	0	46.6075455423868	5.05624580534831	1.02961940015126	2.24070968927596	-0.123881685674523	2.6786779322384	5.45191633258116	6.21460809842219	126.333333333333
2011	2011	2	2	2	1	2	0	0	0	0	0	no	1	0	40.7424173834314	3	yes	0	58.88915440252128	4.77912349311153	0.797507208771679	1.62924052103078	-0.165464408782347	2.61921171929388	5.08032059344293	5.02532685085858	134.333333333333
2011	2011	1	2	2	1	1	0	0	0	0	0	no	1	1	17.1086322996831	1	no	0	58.88915440252128	4.78749174278205	-0.510825584029561	1.526056282763	0.0279069988824729	3.30313277995012	5.26823538899149	4.20856573807291	128.333333333333
2011	2011	1	2	2	1	1	0	0	0	0	0	no	1	1	17.1086322996831	1	no	0	58.88915440252128	5.0998664278242	-2.30258507809289	1.87180217690159	0.0698976579162227	2.6786779322384	5.19037954431433	4.4103818981658	111.666666666667
2011	2011	2	2	2	1	1	0	0	0	0	0	no	0	0	23.0044286036463	2	no	0	58.88915440252128	5.53733426701854	0.858661574586598	1.62924052103078	0.296170924103231	2.86893756401102	5.27814626622264	4.65695588231926	163.333333333333
2011	2011	2	2	2	1	1	0	0	0	0	0	yes	0	0	17.6304566884241	1	no	0	77.8055081939934	5.61312810638807	-0.820980557488435	1.56861595765027	-0.178887461428255	2.03060838375591	5.49058180102949	3.8481242535529	118.666666666667
2011	2011	2	2	2	1	2	0	0	0	0	0	no	0	0	21.456899814277	2	no	0	58.88915440252128	2.4336133219382	0.0582688541424082	1.6094379124341	-0.234457300363574	2.75808596583217	5.00287864504377	4.88846766012205	132.0
2011	2011	1	2	1	1	1	0	0	0	0	0	no	0	1	20.6623269530118	2	no	0	58.88915440252128	5.37527840768417	0.553885118707323	1.6094379124341	0.0388360379123431	3.03684731595183	4.72295857916051	4.38869191801491	173.666666666667
2011	2011	2	2	2	1	1	0	0	0	0	0	no	0	0	17.6606186793575	1	no	0	58.88915440252128	5.60947179518496	-0.287682072451781	1.54756246813413	0.414887228296308	3.45831279446228	5.06822846064881	3.90318408447061	150.666666666667
2011	2011	2	2	2	1	2	0	0	0	0	0	no	1	0	18.7864162498284	2	no	0	82.9099477661971	5.37527840768417	2.02683161151134	1.58923522457932	-0.293297786685866	2.59022415380917	5.37935618813666	4.83365940905671	137.333333333333
2011	2011	2	2	1	1	2	0	0	0	0	0	NA	0	0	19.988584607858	2	yes	0	84.3228972048712	5.06890420222023	1.18784341367342	1.33500105418399	-0.33981783276663	2.61921171929388	5.26624138749041	4.49295290676626	169.333333333333
2011	2011	1	2	1	2	2	0	0	0	0	0	NA	1	1	19.1010288412886	2	no	0	85.405860422604	4.74493212836325	-0.400477541687721	1.30833283253767	-0.0762333282307193	2.90944154525978	5.0898899622316	3.92088362781067	170.333333333333
2011	2011	2	2	2	1	2	0	0	0	0	1	no	1	0	23.6925557645794	2	no	0	71.2973430369983	5.6021188208797	-0.693147180559945	1.56861595765027	-0.293297786685866	2.44339950363184	5.409209171979	5.73576552050925	119.0
2011	2011	1	2	1	3	2	0	1	0	0	0	no	0	1	20.5399912904631	2	no	0	76.4417313028801	5.38449506278909	0.22314355131421	1.56861595765027	-0.178887461428255	3.04220932957306	4.99505588366934	4.29667299874996	114.666666666667
2011	2011	1	2	2	2	1	1	0	1	0	1	yes	1	1	28.7009631388058	3	yes	1	78.2136747482544	5.08759633523238	0.83724749976294	1.54756246813413	0.0917584003557798	2.71822558635717	4.76994708148125	4.86143903969502	135.666666666667
2011	2011	1	2	2	2	1	1	0	1	0	1	yes	1	1	28.7009631388058	3	yes	1	78.2136747482544	4.82028156560504	1.02961940015126	1.68639895357023	-0.116228555807252	2.4163137136023	4.89766692798108	4.11188887132016	153.333333333333
2011	2011	1	2	2	2	1	0	0	0	0	0	NA	1	1	15.7220240454485	1	no	0	58.88915440252128	4.89783979995091	2.35422830078702	1.74046614137825	0.0168570776816434	2.90331597562783	4.88151774174133	4.87504460717072	187.666666666667
2011	2011	1	2	2	1	1	1	0	0	0	0	NA	0	0	23.251459068069	2	no	0	77.0995635409382	4.92725368515721	-0.820980557488435	1.62924052103078	-0.206286429676339	2.88627444374357	4.96313834548702	5.00179629616742	138.333333333333
2011	2011	2	2	2	1	2	0	0	0	0	0	NA	0	0	22.147403272894	2	no	0	78.8039163724137	5.84354441703136	0.398776126357864	1.72276658071121	-0.551126877183163	2.33560291027701	5.35591055710861	4.673622903073	123.666666666667
2011	2011	1	2	2	2	1	0	0	0	0	0	no	1	0	19.8959417273673	2	no	0	58.88915440252128	5.5834963087817	2.04381433685944	1.9169226402313	0.0917584003557798	3.06075288004598	4.78297653423853	3.90318408447061	182.666666666667
2011	2011	2	2	1	1	2	0	0	0	0	1	no	0	0	31.7211639563428	3	no	0	58.88915440252128	5.30826769740121	1.25561603476075	1.6094379124341	0.0603421821394689	2.9744571003443	5.30346408783042	5.44617684872849	142.0
2011	2011	2	2	1	1	2	0	0	0	0	1	no	0	0	31.7211639563428	3	no	0	58.88915440252128	5.26269018890489	2.40694514268493	2.2082744135228	-0.318312090711703	3.01789365749605	5.35644058580961	5.229640492797	150.0
2011	2011	1	2	2	1	1	0	0	0	0	0	NA	1	1	20.318090541009	2	yes	0	58.88915440252128	5.11198778835654	2.7166795353641	1.54756246813413	-0.100925935996627	3.10440547248228	4.83959543995657	4.673622903073	139.333333333333
2011	2011	1	2	2	1	1	0	0	0	0	0	NA	1	1	20.318090541009	2	yes	0	58.88915440252128	4.40671924726425	1.45861506705646	1.50407739677627	-0.176456194740225	2.63945724789342	4.86545333511439	4.3321296484479	125.666666666667
2011	2011	1	2	1	1	2	0	0	0	0	0	no	0	1	23.5255001090605	2	no	0	86.8828710861017	5.43372200355424	-0.314710718711638	1.62924052103078	-0.0403012947877381	3.23384561383152	5.19810359747335	4.46279988340193	135.666666666667
2011	2011	1	2	1	1	2	0	0	0	0	0	no	0	1	23.5255001090605	2	no	0	86.8828710861017	5.03695260241363	0.955511408347655	1.80828877117927	0.124297933421716	3.33260442845337	5.25693214823606	5.37084382317497	142.0
2011	2011	1	2	2	1	1	0	0	0	0	0	no	1	0	22.7263018497159	2	no	0	58.88915440252128	4.56434819146784	-0.0202026878547788	1.74046614137825	0.161438333542736	3.03280689900383	5.14545988450207	4.05221966244692	142.333333333333
2011	2011	1	2	2	1	1	0	0	0	0	0	no	1	0	22.7263018497159	2	no	0	58.88915440252128	4.18965474202643	1.82454926128736	1.82454929205105	0.29809174573676	3.08414306217104	5.03479412842283	4.12627761858938	130.333333333333
2011	2011	2	2	2	1	1	1	0	0	0	0	no	0	0	21.3659605551497	2	no	0	86.1258207319059	5.56452040732269	0.482426152187731	1.72276658071121	-0.372078688122053	2.32196013970347	5.38822935472634	5.10357904344686	186.0
2011	2011	2	2	2	1	1	1	0	0	0	0	no	0	0	21.3659605551497	2	no	0	86.1258207319059	5.37527840768417	-0.223143536413049	1.7404661748405	-0.409431965805375	2.28278228449973	5.28861799831123	4.50275519103174	130.666666666667
2011	2011	1	2	1	2	2	0	0	0	0	0	no	1	0	19.5029585798817	2	no	0	77.8331925962767	5.75257263882563	-1.07880965085346	1.45861506705646	-0.0641119382478307	2.62531551308452	5.30538530154582	4.06748710543986	113.333333333333
2011	2011	1	2	1	2	2	0	0	0	0	0	no	1	0	19.5029585798817	2	no	0	77.8331925962767	5.22035582507832	0.262364227787706	1.64865862558738	-0.0275244266546146	2.71641829659537	5.36370015285178	4.20851571358529	135.666666666667
2011	2011	2	2	2	1	1	0	0	0	0	0	NA	0	0	21.3057675706347	2	no	0	79.873053189135	5.2257466737132	0.625938433416426	1.6486585889076	-0.591132308891052	2.41876772759782	5.09700746265818	4.24728023158768	143.0
2011	2011	2	2	2	2	1	1	0	0	0	0	no	0	0	21.8679634845884	2	no	0	83.7129417754922	5.14749447681345	-0.0512933069358969	1.50407739677627	-0.0521357812463865	2.99848650330172	5.24199774446476	4.35516914523715	128.0
2011	2011	2	2	2	2	1	1	0	0	0	0	no	0	0	21.8679634845884	2	no	0	83.7129417754922	5.14749447681345	0.262364227787706	1.7227665977411	-0.135472230957798	2.8705690034434	5.13056103396825	4.63137257614019	163.0
2011	2011	2	2	2	1	1	0	0	0	0	0	no	0	0	21.7788016911085	2	yes	0	84.4775820959264	5.28320372873799	-0.713349868414724	1.526056282763	-0.0762333282307193	2.69200682966011	5.2562112201191	4.14051222849677	157.0
2011	2011	2	2	2	1	1	0	0	0	0	0	no	0	0	21.1948725068259	2	no	0	86.1683375639946	5.42934562895444	-0.798507722708725	1.66770685654578	-0.0056157142340853	3.13166864457506	5.62051828515644	4.91478491917779	138.0
2011	2011	2	2	2	1	2	1	0	1	0	0	no	0	0	24.5074936374776	2	no	0	83.7893712331455	5.54126354515843	-0.843970053660676	1.80828875554526	-0.676290102878304	2.78091399901832	5.01834283954041	5.03112393261814	177.666666666667
2011	2011	2	2	2	1	2	1	0	1	0	0	no	0	0	24.5074936374776	2	no	0	83.7893712331455	5.08759633523238	0.336472219591313	1.79175946922805	-0.0678620616665212	2.80497165867241	5.22420944134443	5.36672006758077	198.0
2011	2011	2	2	2	1	1	1	1	0	0	0	no	0	0	26.5397437160409	2	yes	0	82.950293200707	5.61677109766657	0.157003712129886	1.58923522457932	-0.234457300363574	3.03684731595183	5.10407466207903	4.85456608466489	144.666666666667
2011	2011	1	2	1	2	1	0	0	0	0	0	NA	0	1	22.3191511070299	2	yes	0	84.2421084031453	5.01063529409626	-0.673344571963262	1.56861595765027	-0.234457300363574	3.16058629275226	5.06822846064881	3.56671186324365	136.333333333333
2011	2011	1	2	1	2	1	0	0	0	0	0	NA	0	1	22.3191511070299	2	yes	0	84.2421084031453	5.51745289646471	0.262364227787706	1.77495235091167	-0.0642366334216796	3.6026315573498	4.99114150582314	4.36641874558024	138.666666666667
2011	2011	2	2	2	1	1	0	0	0	0	0	NA	0	0	18.6477922519394	2	yes	0	85.6949329749013	5.50938833662798	0.875468777090328	1.6486585889076	-0.0521357812463865	2.68820455835451	5.51578001713677	4.64000628313988	161.0
2011	2011	1	2	1	1	1	0	0	0	0	0	no	1	0	18.726475591997	2	yes	0	79.9326108975329	6.07993319509559	0.104360028211729	1.6486585889076	-0.100925935996627	3.25891504239535	5.25419307332468	4.85456608466489	110.333333333333
2011	2011	2	2	2	1	2	0	0	0	0	0	no	0	0	13.8027411986025	1	no	0	76.0560326324565	4.69134788222914	0.0198026085966794	1.68639897123086	-0.872034641988202	3.13532942401547	4.9871714438869	4.5317927490244	106.333333333333
2011	2011	2	2	1	2	1	0	0	0	0	1	no	0	0	24.7817553412943	2	no	0	73.3560958939967	5.37989735354046	-0.356674960968631	1.45861506705646	-0.324069437860081	3.07119679881923	4.83037880329206	5.2894784455905	105.0
2011	2011	2	2	1	2	1	0	0	0	0	1	no	0	0	24.7817553412943	2	no	0	73.3560958939967	5.2257466737132	0.182321596530387	1.75785791755237	-0.438820437875533	2.4163137136023	4.99898463952403	5.35424592048415	117.333333333333
2011	2011	2	2	2	1	1	0	0	0	0	0	no	0	0	21.0670507613836	2	no	0	79.6678355092694	5.29330482472449	-0.916290716972993	1.66770685654578	-0.165464408782347	2.53848845852109	5.1409451538678	5.2344186146728	159.333333333333
2011	2011	2	2	2	1	1	0	0	0	0	0	no	0	0	21.0670507613836	2	no	0	79.6678355092694	5.29330482472449	-0.356674960968631	1.70474809223843	-0.293733287907643	2.91708900925256	4.96992052920539	5.39523529254219	133.333333333333
2011	2011	2	2	1	2	1	0	0	0	0	0	no	1	0	20.6043077686766	2	no	0	79.8148187626063	5.0998664278242	0.470003644146898	1.72276658071121	-0.355818128198733	2.70144983033072	5.46473224996102	4.37764205551336	130.666666666667
2011	2011	2	2	2	1	1	1	0	0	0	0	NA	0	0	23.0339680417085	2	no	0	83.2794283523637	4.97673374242057	-0.287682072451781	1.62924052103078	-0.388608030426522	3.16177329253785	4.9075684242325	5.45378146655975	166.333333333333
2011	2011	2	2	2	1	2	0	0	0	0	0	no	0	0	23.0114354282386	2	no	0	79.5887974264798	5.35658627467201	0.943905872931564	1.77495236707564	-0.493968526548247	2.59650690833768	5.17431864040896	4.11193884813405	142.0
2011	2011	2	2	2	1	2	0	0	0	0	0	no	0	0	23.0114354282386	2	no	0	79.5887974264798	5.33271879326537	0.530628279111417	1.80828877117927	-0.409431965805375	2.93212684966059	5.25491808669936	4.3321296484479	174.0
2011	2011	1	2	2	1	1	0	0	0	0	0	no	0	0	22.2417029164285	2	no	0	79.6605902863056	5.50533153593236	1.46787438327081	1.66770685654578	-0.0521357812463865	2.63741238787538	5.27221158167506	5.06521812948504	134.0
2011	2011	1	2	2	1	1	0	0	0	0	0	no	0	0	22.2417029164285	2	no	0	79.6605902863056	5.35185813347607	1.02961940015126	1.7227665977411	0.0667280979764625	2.59863528458216	5.26295026604571	4.97153256714639	177.666666666667
2011	2011	2	2	1	1	1	1	0	0	0	0	NA	0	0	32.1965788099892	3	yes	0	83.5922650572193	5.15329159449778	1.38629436111989	1.74046614137825	-0.165464408782347	2.56037123401019	5.37935618813666	5.49096049506702	167.333333333333
2011	2011	1	2	1	2	1	1	0	0	0	0	no	0	0	24.3183905259508	2	yes	0	82.9998507846243	4.24849524204936	0.570979535809755	1.66770685654578	0.0056838086924896	2.6232850288638	5.24811399953527	4.74536684300687	139.666666666667
2011	2011	1	2	1	2	1	1	0	0	0	0	no	0	0	24.3183905259508	2	yes	0	82.9998507846243	4.78749174278205	0.832909102203052	1.75785791755237	-0.0286879088961236	2.91708900925256	5.09097496413244	4.4103818981658	144.0
2011	2011	1	2	1	1	1	0	0	0	0	0	no	1	1	16.5878873045666	1	no	0	79.747651627237	5.82304589548302	2.26902831735496	1.58923522457932	-0.33981783276663	3.32855359163399	5.25822530219885	4.28455160908478	114.666666666667
2011	2011	2	2	1	1	1	1	0	0	0	0	no	0	0	24.485933475585	2	no	0	85.4614137005083	5.79605775076537	2.73111549888465	1.58923522457932	-0.113504682315174	2.72925512972198	5.0157820406794	4.70614610332809	183.333333333333
2011	2011	1	2	1	1	1	1	0	0	0	0	no	1	0	22.7871920265506	2	no	0	76.6046679033382	5.77455154554441	3.52606641308922	1.6094379124341	-0.405415101061571	1.95819582845178	5.20236795965445	4.51256134086392	151.666666666667
2011	2011	2	2	2	1	2	1	0	0	0	1	no	0	0	27.2435897435897	2	no	0	86.0086966237113	5.47646355193151	1.89911796185074	2.5014359361052	-0.308565295702999	2.64141237781913	5.47935477143331	5.59156516698293	137.666666666667
2011	2011	2	2	2	1	2	1	0	0	0	1	no	0	0	27.2435897435897	2	no	0	86.0086966237113	5.46383180502561	1.19392245402282	2.24070968927596	-0.284669744842637	3.07123968907982	5.41652931953782	5.19098831098931	139.0
2011	2011	2	2	2	1	1	1	0	0	0	1	no	0	0	23.9627923188358	2	no	0	82.6758542238805	4.94875989037817	-0.616186099687388	1.56861595765027	-0.293297786685866	3.06729307819013	5.44322603350568	4.66532408007189	159.666666666667
2011	2011	2	2	2	1	1	1	0	0	0	1	no	0	0	23.9627923188358	2	no	0	82.6758542238805	5.58724865840025	1.56861595765027	1.66770682055808	-0.219191818253054	2.83830811110366	5.407916027544	4.24723025161239	174.666666666667
2011	2011	1	2	2	1	1	0	0	0	0	0	no	1	1	19.2964827471523	2	no	0	75.8415070657689	5.66642668811243	-0.274436858250106	1.66770685654578	-0.178887461428255	2.88000485482029	5.23789941320879	4.22163773861785	109.666666666667
2011	2011	2	2	1	1	2	1	0	0	0	0	NA	0	0	23.5255001090605	2	no	0	76.5973597470687	5.43372200355424	0.198850882196173	1.70474809223843	-0.570929552055494	2.33560291027701	5.53427055186926	5.64615340492349	161.0
2011	2011	2	2	1	1	2	1	0	0	0	0	NA	0	0	23.5255001090605	2	no	0	76.5973597470687	5.63835466933375	1.33500105418399	1.84054963339749	-0.614846114172895	1.90548810402222	5.49723150974369	5.49091046809492	132.333333333333
2011	2011	2	2	2	2	1	1	0	0	0	0	no	0	0	23.5255001090605	2	no	0	82.6081860568809	4.89783979995091	1.79508725615238	1.6094379124341	-0.405415101061571	2.60067356492484	5.44489686334619	5.08731853017316	174.0
2011	2011	2	2	2	2	1	1	0	0	0	0	no	0	0	23.5255001090605	2	no	0	82.6081860568809	5.42934562895444	-1.20397276458951	1.70474809223843	-0.118773119192835	3.09688205700744	5.43184874963582	4.92120744777079	120.333333333333
2011	2011	2	2	2	1	1	0	0	0	0	0	NA	0	0	24.7022411229348	2	no	0	77.899275692615	5.18738580584075	1.31372367597598	1.56861595765027	-0.234457300363574	2.58601363757049	5.53884020827238	5.94857005898768	143.666666666667
2011	2011	2	2	2	1	1	0	0	0	0	0	NA	0	0	24.7022411229348	2	no	0	77.899275692615	5.23644196282995	0.641853873624047	1.94591014905531	-0.0546327212568442	2.63945724789342	5.57043498439144	5.69489349544981	138.666666666667
2011	2011	2	2	1	1	1	0	0	0	0	0	no	0	0	23.5255001090605	2	no	0	86.6708640733743	5.63121178182137	1.93441578065472	1.70474809223843	-0.178887461428255	3.04087147360304	5.36318332583214	4.46279988340193	176.0
2011	2011	2	2	1	1	1	0	0	0	0	0	yes	0	0	23.5255001090605	2	yes	1	77.4204094890146	5.06890420222023	0.850150892689827	1.6486585889076	-0.192493146683111	2.66117592505586	5.21295006191324	4.18189742661078	121.0
2011	2011	2	2	2	1	1	1	0	0	0	1	no	0	0	23.5255001090605	2	yes	0	74.9530514005786	5.62762111369064	0.797507208771679	1.6486585889076	-0.591132308891052	2.14183405839512	5.45155247059052	5.22016659819167	166.0
2011	2011	1	2	1	1	1	1	0	0	0	0	no	1	1	20.0500939064945	2	no	0	83.4336917796052	5.40717177146012	0.364643153324339	1.79175946922805	-0.531708847017209	3.12799441457392	5.51110344786477	4.34374052035259	164.333333333333
2011	2011	1	2	1	2	1	0	0	0	0	0	no	1	0	21.1152194285743	2	no	0	86.0620435802488	5.12396397940326	3.76050222619517	1.6094379124341	-0.355818128198733	2.82340119555175	5.17212807777962	4.29667299874996	174.0
2011	2011	2	2	1	1	1	0	0	0	0	0	NA	0	0	20.7182221764992	2	yes	0	79.8285711620593	4.70953020131233	-0.891598128006415	1.50407739677627	0.0388360379123431	2.80831298279192	5.28795988113291	4.52222327511422	140.666666666667
2011	2011	2	2	1	1	1	0	0	0	0	0	NA	0	0	20.7182221764992	2	yes	0	79.8285711620593	4.88280192258637	-0.223143536413049	1.70474809223843	0.0101297094008744	3.03149936879546	5.17083497228453	4.08247496560048	146.333333333333
2011	2011	2	2	2	1	1	0	0	0	0	0	no	0	0	20.5126754187415	2	no	0	86.5345888871565	5.35658627467201	3.07361885102852	1.68639897123086	-0.355818128198733	3.07895881828615	5.21084259762976	5.0483163257971	175.333333333333
2011	2011	1	2	2	3	2	0	0	0	0	0	no	0	0	29.1034237671726	3	no	0	84.3277417746029	5.2257466737132	0.598836529908533	1.68639897123086	0.0496469231917163	2.79299350703103	5.08032059344293	5.81272655799637	176.0
2011	2011	1	2	2	3	2	0	0	0	0	0	no	0	0	29.1034237671726	3	no	0	84.3277417746029	4.74493212836325	-0.510825584029561	1.77495235091167	-0.256498896488155	2.57758185576552	5.22628624625346	4.42107710247077	113.666666666667
2011	2011	1	2	1	1	1	0	0	0	0	0	NA	0	0	21.5505298351692	2	no	0	77.2597500706345	5.50125821054473	-1.4696759519184	1.6486585889076	-0.139147106858607	3.21827246295036	5.11806087574384	4.15449850419915	119.0
2011	2011	2	2	2	2	1	1	0	0	0	0	no	0	0	24.2024542105913	2	yes	0	85.6138249157546	5.55682806169954	0.565313803631458	1.62924052103078	-0.113504682315174	2.8167234000305	5.21295006191324	4.7606342859998	196.0
2011	2011	1	2	2	2	1	0	0	0	0	0	no	1	1	18.7599337955885	2	no	0	81.5979863853453	4.93447393313069	-0.150822873100729	1.58923522457932	-0.388608030426522	3.00544542297364	5.38999456512352	4.18189742661078	157.333333333333
2011	2011	2	2	2	1	1	1	0	0	0	0	no	0	0	16.8024378103413	1	no	0	83.1088848245701	5.54126354515843	-0.34249033916885	2.37024372364217	-0.745282961806332	2.36234254995537	5.38291495036742	4.43170922132829	190.333333333333
2011	2011	2	2	1	1	1	1	0	0	0	0	no	0	0	18.5623155893469	2	no	0	81.7125097277229	4.54329478227	1.05779033388428	1.56861595765027	-0.33981783276663	2.53405387852725	4.9871714438869	4.28455160908478	176.666666666667
2011	2011	2	2	1	1	1	1	0	0	0	0	no	0	0	18.5623155893469	2	no	0	81.7125097277229	5.50125821054473	2.19722457733622	1.68639895357023	-0.07150061745844	2.71641829659537	5.15090069398285	4.48295255021208	124.666666666667
2011	2011	1	2	1	2	1	0	0	0	0	0	no	0	0	27.2199179986045	2	no	0	77.7737384388859	5.52545293913178	1.68268839544524	1.6486585889076	0.081395642775445	2.60689121279698	5.25822530219885	5.15083190690588	126.666666666667
2011	2011	1	2	1	2	1	0	0	0	0	0	no	0	0	27.2199179986045	2	no	0	77.7737384388859	5.53338948872752	1.72276658071121	1.90210752639692	0.241081485121236	2.91708900925256	5.09807554605194	5.15078194931456	160.333333333333
2011	2011	2	2	1	1	1	1	0	0	0	0	no	0	0	26.1140354473521	2	yes	0	81.7337857633408	5.53733426701854	-0.415515404225236	1.6486585889076	-0.33981783276663	3.29589761674505	5.84534103937239	5.56141214274764	161.333333333333
2011	2011	2	2	2	1	2	1	0	0	0	1	NA	0	0	23.1971532813837	2	no	0	76.4435281089809	5.35658627467201	0.63657682150271	1.74046614137825	-0.551126877183163	2.2055498409791	5.29767812419023	4.5317927490244	166.333333333333
2011	2011	2	2	2	1	1	0	0	0	0	0	no	0	0	18.7001743816808	2	no	0	77.0246995120277	5.42053499927229	0.65232516368795	1.72276658071121	-0.0885033858799133	2.74737155851085	5.70636184784788	5.2850041158373	118.333333333333
2011	2011	2	2	2	1	1	0	0	0	0	0	no	0	0	18.7001743816808	2	no	0	77.0246995120277	5.23110861685459	0.405465108108164	1.77495235091167	-0.219191818253054	2.88631732156918	5.62759334011335	5.09813817998208	123.333333333333
2011	2011	1	2	1	2	1	1	1	0	0	1	no	0	1	17.0469054055244	1	yes	0	84.4459882425811	4.82028156560504	2.2353763840995	1.6094379124341	0.0709243729834609	2.83168629981116	5.30538530154582	4.57831271614405	150.0
2011	2011	1	2	1	2	1	1	1	0	0	1	no	0	1	17.0469054055244	1	yes	0	84.4459882425811	4.58496747867057	-0.693147180559945	1.68639895357023	0.0918077751233295	2.8705690034434	5.29638503509933	4.54122149737553	155.333333333333
2011	2011	1	2	2	2	1	1	0	0	0	0	yes	0	1	25.4172267323022	2	yes	1	80.5266530562945	5.44241771052179	1.22964057338269	1.58923522457932	0.0168570776816434	2.76692775204833	5.34858450748394	4.2598590438036	143.666666666667
2011	2011	1	2	1	2	1	0	0	0	0	0	yes	1	1	23.1689504940908	2	no	0	83.8258370433927	5.4971682252932	0.576613348230831	1.72276658071121	-0.278259952263637	3.37944520049607	5.23378421648979	3.97217689951194	153.666666666667
2011	2011	1	2	1	2	1	0	0	0	0	0	yes	1	1	23.1689504940908	2	no	0	83.8258370433927	5.05624580534831	0.530628279111417	1.80828877117927	-0.0159635774927965	2.55607563007275	5.07662063643026	4.92763839800035	139.666666666667
2011	2011	1	2	2	2	1	0	0	0	0	0	NA	1	1	19.7077907802087	2	yes	0	82.0213094331457	5.28320372873799	0.936093340470837	1.56861595765027	0.0056838086924896	3.17239280021347	5.26424340200196	4.93407822408718	143.333333333333
2011	2011	1	2	2	2	1	0	0	0	0	0	NA	1	1	19.7077907802087	2	yes	0	82.0213094331457	5.26785815906333	1.45861506705646	1.70474809223843	0.109199579711509	2.4163137136023	4.97793131353598	4.83360944368186	181.333333333333
2011	2011	1	2	1	2	2	0	0	0	0	0	no	1	1	21.1770445723846	2	yes	0	85.4193006305094	5.33271879326537	1.65632145465321	1.98787437428241	0.112167321422298	2.90485086325971	4.90470721650863	4.28455160908478	144.666666666667
2011	2011	2	2	1	1	1	1	0	0	0	0	NA	0	0	22.1640903686088	2	yes	0	84.9005104704088	5.47227067367148	0.741937299316314	1.6486585889076	-0.126243738909044	3.09049003667745	5.47288224866016	4.95300622436354	176.0
2011	2011	1	2	1	2	1	0	0	0	0	0	no	0	0	24.6097337006428	2	no	0	69.4757156732599	6.20253551718792	3.92651744255507	1.33500105418399	-0.81939091946899	2.91096706671432	5.10875847112738	4.57831271614405	107.0
2011	2011	1	2	1	2	1	0	0	0	0	0	no	0	0	24.6097337006428	2	no	0	69.4757156732599	5.19849703126583	1.06471076987775	1.84054963339749	-0.64889194603879	2.96154076285207	4.83523952765413	3.84807431681558	118.333333333333
2011	2011	2	2	1	1	1	1	0	0	0	0	no	0	0	28.7387019407002	3	no	0	84.546734856679	5.56452040732269	1.98100146886658	1.62924052103078	-0.113504682315174	3.01785084234282	5.39351573479273	4.89511216173499	169.0
2011	2011	1	2	1	1	1	0	0	0	0	0	no	1	1	17.3648194296112	1	no	0	75.5212731687148	5.10594547390058	-0.198450947446469	1.66770685654578	-0.206286429676339	2.85774641623648	4.83346044340422	4.36646872800891	119.0
2011	2011	1	2	2	2	1	0	0	0	0	0	no	1	1	23.5255001090605	2	no	0	85.3731605062717	5.50533153593236	3.50585769343318	1.6094379124341	-0.0170444376164704	2.92909448425059	5.14545988450207	4.61403080837061	163.333333333333
2011	2011	1	2	1	1	2	0	0	0	0	0	yes	0	1	19.8262398413901	2	yes	1	84.0920157611687	5.36597601502185	1.59330854601112	1.62924052103078	0.312838016884453	3.49468038716281	5.15665820169477	4.11193884813405	113.333333333333
2011	2011	1	2	1	2	1	0	0	0	0	0	no	1	1	24.4494339400374	2	no	0	78.4446297785309	5.33271879326537	0.292669638872223	1.62924052103078	-0.263444830587986	2.78264856856518	5.56434792720849	4.06748710543986	139.666666666667
2011	2011	2	2	1	2	1	1	0	0	0	0	yes	0	0	26.7546715819914	2	yes	1	78.3470995885852	5.48479693349065	1.22377545967136	1.56861595765027	-0.551126877183163	2.86095662484658	5.64130898566992	4.18189742661078	150.0
2011	2011	2	2	1	2	1	1	0	0	0	0	yes	0	0	26.7546715819914	2	yes	1	78.3470995885852	5.63121178182137	0.530628279111417	1.77495235091167	-0.469098811056071	2.99011416170467	5.70120520207625	5.01944595500985	155.666666666667
2011	2011	2	2	2	1	2	0	0	0	0	0	no	1	1	22.4920352137498	2	yes	0	73.2757172967348	5.21493575760899	-0.301105079896431	1.6094379124341	-0.388608030426522	2.84805326961388	5.39175673453081	4.23454117503172	108.333333333333
2011	2011	2	2	2	1	2	0	0	0	0	0	no	1	1	22.4920352137498	2	yes	0	73.2757172967348	5.5834963087817	0.470003644146898	1.70474809223843	-0.319868531298816	3.21607060913708	5.41481261318202	4.59628123244008	147.333333333333
2011	2011	2	2	1	1	2	0	0	0	0	0	no	1	0	25.2248132906569	2	yes	0	77.2520350900527	6.01615715969835	3.62620585146302	1.6094379124341	-0.33981783276663	2.77219549269824	4.79902829552153	3.8481242535529	130.666666666667
2011	2011	2	2	1	1	1	0	0	0	0	0	no	0	0	24.1745680091035	2	yes	0	76.2317901060161	5.39816270151775	0.862889906859731	1.526056282763	-0.632804998420476	2.89869702153904	5.36860341803736	4.63142259280437	147.333333333333
2011	2011	2	2	1	1	1	0	0	0	0	0	no	0	0	24.1745680091035	2	yes	0	76.2317901060161	5.68017260901707	-0.223143536413049	1.68639895357023	-0.672989461456072	2.65925989388162	5.04727864837223	4.79043724235309	152.0
2011	2011	2	2	1	1	1	0	0	0	0	0	NA	1	0	17.500528317836	1	no	0	53.9430784433377	5.4510384535657	1.28647399422417	1.45861506705646	-1.53851358109338	1.8628855948172	3.17676967843926	4.29667299874996	107.0
2011	2011	2	2	1	1	1	0	0	0	0	0	NA	1	0	17.500528317836	1	no	0	53.9430784433377	5.08140436498446	-0.693147180559945	1.75785791755237	0.0134836435708138	2.93212684966059	5.20954943729191	5.24842040037139	83.0
2011	2011	2	2	1	1	2	0	0	0	0	0	no	0	0	18.4702932098765	1	no	0	80.1977997867778	4.90527477843843	0.215111387307865	1.6094379124341	-0.178887461428255	3.0012758471076	5.24404070918333	5.271459896704	153.0
2011	2011	2	2	2	1	1	1	0	0	0	0	yes	0	0	22.8105709876543	2	yes	1	82.4203263730377	5.61312810638807	1.63899673319359	1.66770685654578	-0.113504682315174	2.7756920457528	5.5598936149709	5.39528528741807	173.0
2011	2011	2	2	2	1	1	0	0	0	0	0	yes	0	1	17.2384950423108	1	yes	1	78.5020429434907	5.64190707093811	0.270027093533319	1.58923522457932	0.102014871668892	2.97302539332218	5.41266337717809	4.85456608466489	134.333333333333
2011	2011	2	2	2	1	1	0	0	0	0	0	yes	0	1	17.2384950423108	1	yes	1	78.5020429434907	4.97673374242057	0.832909102203052	1.7404661748405	0.169227428323447	2.88631732156918	5.46833707877823	4.94037743217234	142.333333333333
2011	2011	2	2	2	1	2	0	0	0	0	0	yes	0	0	25.8618860344047	2	yes	1	80.3978756175651	5.60947179518496	1.84371923532038	1.6094379124341	-0.422509576039276	2.61101491405884	5.41953626532172	4.60522015727369	180.666666666667
2011	2011	2	2	2	1	2	0	0	0	0	0	no	0	0	27.188213009702	2	yes	0	75.0431377931991	5.7268477475872	1.49962305068437	1.6486585889076	-0.206286429676339	2.74377444631758	5.40747758472635	4.45254335874903	118.0
2011	2011	2	2	1	1	1	0	0	0	0	0	no	0	0	25.2902570848466	2	yes	0	74.4681182165886	5.66296048013595	1.47247208798351	1.87180217690159	-0.355818128198733	2.54729912917035	5.32062371141335	5.66472978124098	125.333333333333
2011	2011	2	2	2	1	2	0	0	0	0	0	no	0	0	24.4140625	2	no	0	68.1106366628563	5.48893772615669	-0.0100503262204277	1.62924052103078	-0.512660606112576	2.18054852946233	5.29380218355092	4.81230629419488	121.0
2011	2011	2	2	2	1	2	0	0	0	0	0	no	0	0	24.4140625	2	no	0	68.1106366628563	5.51342874616498	0.262364227787706	2.09186406167839	-0.504060937932376	2.44100634902852	5.25289988069208	5.05956592614019	134.0
2011	2011	2	2	2	1	2	1	0	0	0	0	yes	0	1	24.0162037037037	2	yes	1	73.8385776055964	5.33271879326537	-0.0725706851439139	1.74046614137825	-0.512660606112576	2.33016813515866	5.36137010428012	4.11193884813405	144.333333333333
2011	2011	1	2	1	1	1	0	0	0	0	0	NA	0	0	20.6744980067087	2	no	0	84.4062446765711	5.22035582507832	0.553885118707323	1.6486585889076	-0.0403012947877381	3.27704885713665	4.9871714438869	3.92088362781067	160.666666666667
2011	2011	2	2	2	1	1	0	0	0	0	0	no	0	0	25.0668449197861	2	yes	0	74.511657717278	5.42934562895444	0.438254900167464	1.79175946922805	-0.457600889354551	2.43852146401511	5.50797358172799	5.34589248388117	142.0
2011	2011	2	2	2	1	1	0	0	0	0	0	no	0	0	25.0668449197861	2	yes	0	74.511657717278	5.31320597904179	0.262364227787706	1.79175946922805	-0.380882575363767	2.61925452112094	5.3268635392934	4.44213052695444	150.0
2011	2011	1	2	1	1	1	0	0	0	0	0	no	1	1	17.7919913517409	1	no	0	74.4424339965264	5.29330482472449	0.314810743320596	1.72276658071121	-0.192493146683111	2.94395359173813	5.33563339323767	4.23454117503172	97.6666666666667
2011	2011	1	2	1	1	1	0	0	0	0	0	no	1	1	17.7919913517409	1	no	0	74.4424339965264	4.7361984483945	-0.10536054214878	1.77495235091167	-0.0898947376661174	3.13415352958847	5.23249098848383	4.27223156998512	114.333333333333
2011	2011	1	2	1	1	1	1	0	0	0	0	NA	0	1	20.7345589940478	2	yes	0	75.4764891702723	5.56068163101553	-0.634878326417535	1.72276658071121	-0.24884607276224	2.65725429982705	5.11109217448234	4.20856573807291	142.0
2011	2011	1	2	1	1	1	1	0	0	0	0	NA	0	1	20.7345589940478	2	yes	0	75.4764891702723	4.95582705760126	-1.20397276458951	1.80828877117927	-0.335567394611254	2.80497165867241	4.84743481250337	3.82902610933224	132.0
2011	2011	1	2	1	2	1	1	0	0	0	0	no	0	0	21.7240949425237	2	yes	0	85.6849284266774	5.29330482472449	0.425267716704847	1.72276658071121	0.244435306974294	3.46271230145824	5.41610575972045	4.15449850419915	137.666666666667
2011	2011	1	2	1	2	1	1	0	0	0	0	no	0	0	21.7240949425237	2	yes	0	85.6849284266774	5.12396397940326	-0.223143536413049	1.82454929205105	0.282010162599024	3.2492228106327	5.56896328330867	4.5125113725419	189.333333333333
2011	2011	1	2	2	2	2	0	0	0	0	0	no	1	0	19.9896020116924	2	no	0	77.296494990399	4.89034912822175	-1.38629436111989	1.75785795043769	-0.372078688122053	2.69768329802634	5.35773369605836	4.85456608466489	153.666666666667
2011	2011	1	2	2	2	2	0	0	0	0	0	no	1	0	19.9896020116924	2	no	0	77.296494990399	4.77912349311153	0.0953102014787427	1.79175946922805	0.051802480459461	3.55574797976757	5.38693621678	4.15444845450266	137.333333333333
2011	2011	1	2	1	2	2	0	0	1	0	0	no	0	0	21.7132659131469	2	no	0	79.3162298454233	4.98360662170834	0.912282714306632	1.82454926128736	0.132167931156003	2.58178531789675	5.0827215342757	6.03481135453365	137.666666666667
2011	2011	1	2	2	1	1	0	0	0	0	0	no	1	0	18.6019743148494	2	no	0	70.4869154417237	5.01063529409626	1.09861228866811	1.70474809223843	-0.308565295702999	2.33288926107124	5.22342135485612	5.04261833994931	99.0
2011	2011	1	2	2	1	1	0	0	0	0	0	no	1	0	18.6019743148494	2	no	0	70.4869154417237	4.96284463025991	0.955511408347655	1.7404661748405	-0.144580995690746	2.8705690034434	5.0246930223554	5.24842040037139	95.0
2011	2011	1	2	1	1	1	0	0	0	0	0	yes	0	0	27.9281714029774	2	yes	1	76.8707644275965	5.19849703126583	0.0	1.62924052103078	0.0603421821394689	2.91096706671432	5.21505317704828	4.92768835559167	120.333333333333
2011	2011	1	2	1	1	1	0	0	0	0	0	yes	0	0	27.9281714029774	2	yes	1	76.8707644275965	5.51342874616498	2.62466860598453	1.84054963339749	0.26653262160934	2.82177885008228	5.29056538202526	4.61398082169345	114.333333333333
2011	2011	2	2	2	1	1	0	0	0	0	0	yes	0	1	20.3571428571429	2	yes	1	68.322493259755	5.78996017089725	-0.798507722708725	1.70474809223843	-0.591132308891052	2.29127440027928	5.34305458694952	4.16829185913508	123.666666666667
2011	2011	1	2	2	2	1	0	0	0	0	0	yes	1	0	25.441663726785	2	yes	1	86.802832399336	4.34380542185368	0.444685784581663	1.77495236707564	-0.0885033858799133	2.88471075440304	4.9075684242325	4.66532408007189	184.666666666667
2011	2011	1	2	2	2	1	0	0	0	0	0	yes	1	0	25.441663726785	2	yes	1	86.802832399336	3.8286413964891	0.530628279111417	1.6094379124341	-0.121324106609241	3.13415352958847	4.81039350466955	4.77562214616042	157.0
2011	2011	2	2	2	1	1	0	0	0	0	0	NA	0	0	24.2977309753559	2	no	0	79.5705930612208	5.82008293035236	0.576613348230831	1.62924052103078	-0.178887461428255	3.38515401022005	5.39702448019502	5.54771326522483	141.666666666667
2011	2011	2	2	2	1	1	0	0	0	0	0	NA	0	0	24.2977309753559	2	no	0	79.5705930612208	5.62762111369064	3.14415231155759	1.75785791755237	-0.083725737252127	3.32255411736072	5.43522143748603	5.24375834379412	131.333333333333
2011	2011	1	2	1	2	2	0	0	0	0	0	no	1	1	20.846070981454	2	yes	0	75.2619704056489	5.14166355650266	-0.223143536413049	1.56861595765027	-0.192493146683111	2.56253335181011	5.0827215342757	4.97158260068104	147.0
2011	2011	1	2	1	2	2	0	0	0	0	0	no	1	1	20.846070981454	2	yes	0	75.2619704056489	5.17048399503815	-0.693147180559945	1.80828877117927	-0.155093572986306	2.8705690034434	5.16643935661176	4.73759478997163	136.333333333333
2011	2011	2	2	1	1	1	0	0	0	0	0	yes	0	0	19.9202836859473	2	no	0	73.8644714193536	5.33271879326537	0.806475870124422	1.70474809223843	-0.388608030426522	2.97731418538788	5.24607942831965	4.61403080837061	104.333333333333
2011	2011	2	2	1	1	1	0	0	0	0	0	yes	0	0	19.9202836859473	2	no	0	73.8644714193536	5.22035582507832	0.336472219591313	1.82454929205105	-0.277179134608388	2.80497165867241	5.32310413259932	5.14564050195648	109.0
2011	2011	2	2	2	1	1	1	1	0	0	0	NA	0	0	26.4560614210964	2	no	0	73.8256646068516	5.88610403145016	0.819779823090893	1.58923522457932	-0.512660606112576	2.68820455835451	5.6035686493576	5.09818822838319	143.666666666667
2011	2011	2	2	1	2	2	1	0	0	0	0	no	0	1	25.6617849036418	2	no	0	78.9265521214374	5.54126354515843	-0.274436858250106	1.74046614137825	0.0388360379123431	2.72007233321848	5.36499326556154	4.47295219177836	144.333333333333
2011	2011	2	2	1	2	2	1	0	0	0	0	no	0	1	25.6617849036418	2	no	0	78.9265521214374	5.27811465923052	0.182321596530387	1.7404661748405	0.226757162056351	3.30214522658452	5.28079016212344	4.55061116323417	67.3333333333333
2011	2011	1	2	1	1	2	0	0	0	0	0	no	0	0	21.7071956682733	2	no	0	73.3680491370235	5.44673737166631	1.21491271040554	1.56861595765027	-0.293297786685866	2.72007233321848	5.0827215342757	4.06748710543986	115.0
2011	2011	1	2	1	1	1	1	0	0	0	0	yes	1	0	24.21875	2	yes	1	74.3845756329774	5.29330482472449	-1.07880965085346	1.56861595765027	-0.178887461428255	2.72925512972198	5.0633504439893	4.09734007627295	134.666666666667
2011	2011	1	2	1	1	1	1	0	0	0	0	yes	1	0	24.21875	2	yes	1	74.3845756329774	5.43372200355424	-0.223143536413049	1.75785791755237	-0.138066299463061	3.00410036904715	4.96454416674287	4.3436904789148	138.333333333333
2011	2011	1	2	1	2	1	0	0	0	0	1	no	1	1	18.9305567440411	2	no	0	71.7223623819818	5.52942908751142	-1.4696759519184	1.58923522457932	-0.234457300363574	2.88627444374357	4.89896012379202	4.33217967029864	118.666666666667
2011	2011	1	2	1	2	1	0	0	0	0	1	no	1	1	18.9305567440411	2	no	0	71.7223623819818	5.25749537202778	-0.916290716972993	1.70474809223843	-0.257961973375189	2.80497165867241	4.93444615955341	4.29662293462736	139.666666666667
2011	2011	1	2	2	1	1	0	0	0	0	0	no	0	0	20.1509009538833	2	no	0	76.091789754148	5.57972982598622	0.148419976343618	1.48160456259863	0.0709243729834609	2.69200682966011	4.97656135586298	4.81230629419488	151.666666666667
2011	2011	1	2	1	1	1	0	0	0	0	0	no	1	0	22.0980507791382	2	no	0	78.7576307446439	5.55682806169954	1.11185750286978	1.6486585889076	-0.457600889354551	3.37944520049607	5.19167267776153	4.42112717764315	141.0
2011	2011	2	2	2	1	1	0	0	0	0	0	NA	0	0	26.4873994698046	2	yes	0	80.6498620316123	5.22035582507832	1.34286478327246	1.68639897123086	-0.0521357812463865	3.03010425111195	5.12727754258357	4.23454117503172	139.666666666667
2011	2011	1	2	2	1	1	0	0	0	0	0	no	1	1	20.163185099748	2	yes	0	72.8115243176278	4.77912349311153	0.620576495416029	1.526056282763	-0.493968526548247	3.19214946073093	5.06090248340127	4.5873625735513	103.333333333333
2011	2011	2	2	1	1	1	0	0	0	0	0	yes	0	0	28.2178964840803	3	yes	1	78.1758595757673	5.32787616878958	0.307484710266424	1.74046614137825	-0.152219219973492	2.82672350152427	5.39877424693412	4.71411429213457	142.0
2011	2011	2	2	1	1	1	0	0	0	0	0	yes	0	0	28.2178964840803	3	yes	1	78.1758595757673	4.91998092582813	0.530628279111417	1.7404661748405	-0.48550758481373	2.57758185576552	4.99637712502285	4.42107710247077	130.666666666667
2011	2011	1	2	1	1	1	1	0	1	0	0	no	0	1	24.5988866330006	2	no	0	83.6512351437993	5.24702407216049	-1.23787438477627	1.74046614137825	0.312838016884453	3.33754910270476	5.53731930848746	4.95300622436354	147.0
2011	2011	1	2	1	1	1	1	0	1	0	0	no	0	1	24.5988866330006	2	no	0	83.6512351437993	4.62497281328427	-0.693147180559945	1.62924053973028	-0.112423876645456	2.39099588161109	5.3268635392934	3.98865621143754	133.333333333333
2011	2011	2	2	1	2	2	1	0	1	0	0	no	0	0	23.5255001090605	2	yes	0	58.88915440252128	5.67332326717149	2.16676531741581	1.6486585889076	0.622992945188291	3.49212610261875	5.70120713984205	5.05961590856886	148.333333333333
2011	2011	1	2	2	2	2	0	0	0	0	0	no	1	1	19.3187014174668	2	no	0	75.3360278073818	5.31811999384422	1.67522568154661	1.66770685654578	-0.0762333282307193	2.49091443747791	5.29574203173388	4.52222327511422	124.0
2011	2011	1	2	2	2	2	0	0	0	0	0	no	1	1	19.3187014174668	2	no	0	75.3360278073818	5.53338948872752	1.16315082470684	1.7227665977411	0.0223725878655913	2.53409670197232	5.07902742636476	4.71406427664926	136.333333333333
2011	2011	1	2	1	1	1	1	0	0	0	0	no	0	1	21.2820482609105	2	no	0	84.841332257566	5.65948221575962	3.18262671750837	1.84054966367286	0.0168570776816434	2.83333507036883	4.96043190034284	4.03671543860948	163.666666666667
2011	2011	2	2	2	1	1	0	0	0	0	1	yes	0	0	18.1701673193307	1	yes	1	76.30892844574	5.42053499927229	-0.23572230635946	1.56861595765027	-0.100925935996627	2.78783441495744	5.13641003766829	3.90318408447061	142.666666666667
2011	2011	2	2	2	1	1	0	0	0	0	1	yes	0	0	18.1701673193307	1	yes	1	76.30892844574	5.24702407216049	0.0	1.68639895357023	-0.299821584943863	3.20477108170434	5.11212731381396	3.90313405188014	137.0
2011	2011	1	2	1	2	2	1	0	1	0	1	no	1	0	26.4223961696637	2	no	0	84.6266185263586	5.56452040732269	0.737164024909403	1.72276658071121	0.142020303376779	3.09430441557808	5.33376947584332	4.49295290676626	167.333333333333
2011	2011	2	2	1	1	1	1	0	1	0	0	yes	0	0	24.7733617874699	2	yes	1	74.3669364144481	3.66356164612965	-0.34249033916885	1.72276658071121	-0.324069437860081	2.54069843327158	4.60259485117394	4.55066119726497	119.0
2011	2011	2	2	1	1	1	1	0	1	0	0	yes	0	0	24.7733617874699	2	yes	1	74.3669364144481	3.52636052461616	0.0	2.36085400111802	-0.661963966079878	2.44100634902852	4.58567637178305	4.61398082169345	117.333333333333
2011	2011	1	2	1	2	1	1	0	0	0	0	no	1	0	26.8130819085739	2	no	0	73.3486286374361	5.26785815906333	-0.248461395978281	1.6094379124341	-0.139147106858607	2.77044268048456	5.04857187982546	5.26232739085179	126.666666666667
2011	2011	2	2	1	1	1	0	0	0	0	0	NA	1	0	25.1673757811754	2	no	0	67.4000582172463	5.36597601502185	0.845868234833424	1.66770685654578	-0.721752407442886	2.42622119170299	4.9871714438869	4.84067699869711	113.333333333333
2011	2011	2	2	1	1	1	0	0	0	0	0	NA	1	0	25.1673757811754	2	no	0	67.4000582172463	5.24174701505964	0.0953102014787427	1.77495235091167	-0.424882934509787	2.4163137136023	4.71822308515297	4.54122149737553	110.333333333333
2011	2011	1	2	1	1	1	1	0	0	0	0	no	1	1	22.3899103695044	2	yes	0	77.8658286621415	5.30826769740121	0.970778956894656	1.6486585889076	-0.293297786685866	2.94689914066509	5.18736236329228	4.46279988340193	143.0
2011	2011	2	2	2	1	2	0	0	0	0	0	NA	0	0	22.0059660619101	2	yes	0	78.1010976968633	5.04985600724954	0.625938433416426	1.526056282763	-0.591132308891052	2.93208406235309	5.26224141657434	5.60141745896297	177.0
2011	2011	2	2	2	1	1	1	0	0	0	0	yes	0	0	22.9599184130394	2	yes	1	82.7785614310866	5.52942908751142	0.737164024909403	1.6486585889076	-0.100925935996627	2.78264856856518	5.12956847465063	5.52327927097994	197.666666666667
2011	2011	1	2	1	2	1	0	0	0	0	0	no	0	0	21.682256325536	2	no	0	78.3337353663991	5.48063892334199	-0.527632786533295	1.58923522457932	0.226577646679912	3.17590774877093	5.44989273341562	4.61403080837061	123.666666666667
2011	2011	1	2	1	2	1	0	0	0	0	0	no	0	0	21.682256325536	2	no	0	78.3337353663991	5.26785815906333	-1.20397276458951	1.66770682055808	0.0803909582314465	3.23829376694055	5.27882355234299	4.15444845450266	144.0
2011	2011	2	2	1	2	1	0	0	1	0	0	no	1	0	26.5113741473003	2	no	0	78.528458538185	5.73009978297357	0.0769610808725535	2.20827445544255	-0.278259952263637	2.88000485482029	5.55092490371566	4.96542866720076	125.333333333333
2011	2011	2	2	1	2	1	0	0	1	0	0	no	1	0	26.5113741473003	2	no	0	78.528458538185	5.50938833662798	-0.693147180559945	2.19722457733622	-0.409431965805375	3.17008553099906	5.41137026571291	5.02527682900784	125.0
2011	2011	1	2	1	2	1	0	0	0	0	0	no	1	0	25.6735630980959	2	no	0	70.268126640691	5.31811999384422	-0.210721028372213	1.56861595765027	-0.372078688122053	2.66117592505586	4.86971817935455	4.75302966816854	122.333333333333
2011	2011	1	2	2	2	2	1	0	0	0	0	no	1	1	23.879755919309	2	no	0	78.8700017512071	5.6937321388027	1.00063189082637	1.62924052103078	0.0388360379123431	2.97302539332218	5.27221158167506	5.09276810114578	143.666666666667
2011	2011	1	2	2	2	2	1	0	0	0	0	no	1	1	23.879755919309	2	no	0	78.8700017512071	5.60947179518496	1.93152142542458	1.79175946922805	0.105134481221905	2.85456859236592	5.20320024519413	5.21050113916407	135.333333333333
2011	2011	2	2	2	1	1	0	0	1	0	0	no	0	0	22.800113594872	2	no	0	78.034768745387	5.62401750618734	1.10525682507105	1.74046614137825	-0.126243738909044	2.95859513501591	5.09700746265818	4.28455160908478	133.0
2011	2011	2	2	2	1	1	0	0	1	0	0	no	0	0	22.800113594872	2	no	0	78.034768745387	5.84932477994686	1.22377545967136	2.10413415427021	-0.0217272955125744	3.30214522658452	5.11676769805094	4.9529562225639	126.666666666667
2011	2011	2	2	1	1	1	1	0	0	0	0	NA	0	0	23.3285556451372	2	no	0	80.4753770137587	6.24027584517077	2.65955998927229	1.6094379124341	-0.324069437860081	2.66897320524154	5.61349079882602	5.2894784455905	194.333333333333
2011	2011	1	2	1	2	2	0	0	0	0	0	no	1	0	22.169057069342	2	no	0	81.3652922221453	5.11799381241676	0.104360028211729	1.6094379124341	-0.293297786685866	2.83826524548814	5.14770958485906	4.27228148664081	191.0
2011	2011	1	2	1	2	2	0	0	0	0	0	no	1	0	22.169057069342	2	no	0	81.3652922221453	3.63758615972639	-0.356674960968631	1.80828877117927	-0.29221696788545	2.57758185576552	5.08142834279409	4.28450156522806	149.666666666667
2011	2011	2	2	2	1	2	0	0	0	0	0	yes	0	0	25.2655550469037	2	yes	1	79.0950860249083	5.73334127689775	0.0769610808725535	1.6486585889076	0.112167321422298	3.20699839191655	5.57466492230128	4.86826496218769	137.333333333333
2011	2011	2	2	2	1	2	0	0	0	0	0	yes	0	0	25.2655550469037	2	yes	1	79.0950860249083	5.54126354515843	1.13140208072741	1.80828877117927	-0.0045349153921902	3.20477108170434	5.45687089800281	5.37084382317497	145.666666666667
2011	2011	2	2	1	1	2	0	0	0	0	0	no	0	1	24.4784894567245	2	no	0	86.1503917944263	4.79579054559674	2.36555985633668	1.41098695044991	-0.372078688122053	3.39834934588764	5.27221158167506	4.77567213509628	196.0
2011	2011	2	2	2	1	2	1	0	0	0	0	no	0	0	28.4279575955151	3	no	0	79.5775110084143	5.50125821054473	3.39551459596903	1.70474809223843	-0.165464408782347	2.72559207376674	5.3595535889825	5.10894095337609	148.666666666667
2011	2011	2	2	2	1	2	1	0	0	0	0	no	0	0	28.4279575955151	3	no	0	79.5775110084143	4.57471097850338	1.9169226402313	1.79175946922805	-0.206595489709864	2.6977261457393	5.58067645915555	5.79128536054203	124.666666666667
2011	2011	1	2	1	1	1	0	0	0	0	0	no	1	0	16.4865029973324	1	no	0	76.8516858441043	5.48893772615669	-0.478035793252077	1.62924052103078	0.0056838086924896	3.20813151281871	4.99767024185237	4.79781331450707	134.666666666667
2011	2011	2	2	2	1	1	0	0	0	0	0	yes	0	0	27.6136015098572	2	no	0	80.533217735932	5.28826703069454	1.45861506705646	1.6486585889076	-0.422509576039276	2.47217851988405	5.23584393170331	4.57831271614405	199.666666666667
2011	2011	2	2	2	1	1	0	0	0	0	0	NA	0	1	24.905250173238	2	yes	0	80.6515721304407	4.70953020131233	-1.96611285211536	1.68639897123086	-0.24884607276224	3.42240231028193	5.29574203173388	5.72427111317809	165.666666666667
2011	2011	1	2	1	2	1	1	0	0	0	0	yes	1	1	24.572742888753	2	yes	1	81.0961364871283	5.15905529921453	-0.0725706851439139	1.6486585889076	0.0168570776816434	3.40674101844258	5.12498135009319	4.46279988340193	143.0
2011	2011	1	2	1	2	1	1	0	0	0	0	yes	1	1	24.572742888753	2	yes	1	81.0961364871283	5.29330482472449	1.30833283253767	1.79175946922805	-0.10360216248014	2.97592946505968	5.01960394773031	4.75297971901434	143.666666666667
2011	2011	1	2	1	2	1	0	0	1	0	1	yes	0	0	22.5433921430837	2	no	0	77.9460134169441	5.19849703126583	0.548121419534826	2.36085403710573	-0.206286429676339	2.63339633373394	5.21295006191324	5.54771326522483	119.666666666667
2011	2011	1	2	2	2	1	0	0	1	0	0	no	0	1	29.1555555555556	3	yes	0	80.2767945859309	5.40717177146012	1.63705305349151	1.77495236707564	0.296170924103231	2.87843132325202	5.02852105748947	5.22016659819167	135.333333333333
2011	2011	2	2	1	1	2	0	0	0	0	0	no	0	0	16.7215786303893	1	yes	0	83.90292521142	5.30330490805908	0.0487901187563643	1.87180217690159	0.122217628504453	3.10314842754811	5.65898455972624	4.11193884813405	150.666666666667
2011	2011	1	2	1	1	1	0	0	0	0	0	no	0	0	23.7885323902827	2	no	0	81.1923305970932	5.47646355193151	1.74571553405535	1.6094379124341	-0.126243738909044	3.29485975564491	5.16110261525273	4.18189742661078	148.0
2011	2011	1	2	1	1	1	0	0	0	0	0	no	0	0	23.7885323902827	2	no	0	81.1923305970932	5.15905529921453	2.667228180091	1.80828877117927	-0.216378914816262	2.78787726709977	5.14866109341488	4.81942479914932	136.666666666667
2011	2011	1	2	1	1	1	1	0	0	0	0	no	1	1	22.6367598065959	2	yes	0	76.9330341428736	5.69035945432406	1.19694817210182	1.75785795043769	-0.33981783276663	2.83990332477579	5.35225427730061	5.26232739085179	151.666666666667
2011	2011	1	2	1	1	1	1	0	0	0	0	no	1	1	22.6367598065959	2	yes	0	76.9330341428736	5.52942908751142	0.693147180559945	1.80828877117927	-0.22342617686993	2.78787726709977	5.22004276470441	4.89506214851231	116.333333333333
2011	2011	2	2	1	1	1	1	0	0	0	0	no	0	0	24.2031834123405	2	yes	0	77.5299384991528	5.00394630594546	-0.510825584029561	1.62924052103078	-0.234457300363574	2.42374284306542	5.28795988113291	4.93407822408718	181.333333333333
2011	2011	1	2	1	2	1	0	0	0	0	0	no	1	1	19.0793988961652	2	no	0	70.9624078956919	4.59511985013459	0.371563589317807	1.54756246813413	-0.457600889354551	2.60067356492484	4.98452945701535	4.54127143411285	121.0
2011	2011	1	2	2	3	1	0	0	0	0	0	NA	1	0	21.875	2	no	0	74.6520916320229	5.41610040220442	0.364643153324339	1.58923522457932	-0.0286052268829404	3.06075288004598	5.18951984287646	5.83366969261004	124.333333333333
2011	2011	1	2	2	3	1	0	0	0	0	0	NA	1	0	21.875	2	no	0	74.6520916320229	5.35658627467201	0.530628279111417	1.66770682055808	-0.252122542408033	3.05816755049733	5.24885128811745	4.86138896703652	142.333333333333
2011	2011	2	2	2	1	1	0	0	0	0	0	no	1	1	21.4037584999926	2	no	0	73.8098290176691	5.29831736654804	0.190620391135071	1.6486585889076	-0.388608030426522	2.72375556431585	5.54035879843341	4.52222327511422	134.333333333333
2011	2011	2	2	1	1	2	0	0	0	0	0	NA	0	0	21.7278393351801	2	no	0	76.8874764360327	5.66296048013595	1.2641267163697	1.43508447987626	0.102014871668892	3.02875009083696	5.5613805913508	4.86143903969502	132.0
2011	2011	1	2	1	2	1	0	0	0	0	0	no	1	1	20.2458956048001	2	no	0	74.445283455275	5.28826703069454	0.378436461848306	1.526056282763	-0.206286429676339	2.6394144168835	5.05352234242442	4.02096711157462	144.666666666667
2011	2011	1	2	1	2	1	0	0	0	0	0	no	1	1	20.2458956048001	2	no	0	74.445283455275	5.28320372873799	-1.60943789753294	1.75785791755237	-0.209380969321011	2.61925452112094	5.19467140058167	4.27223156998512	140.666666666667
2011	2011	2	2	1	2	2	0	0	0	0	0	no	1	0	23.8118386859161	2	no	0	72.6755463206128	5.4249500174814	-0.820980557488435	1.54756246813413	-0.388608030426522	2.84642860785901	5.16331743660783	5.17614973257383	148.666666666667
2011	2011	1	2	1	2	2	1	0	0	0	0	no	0	1	23.536315913349	2	no	0	84.0127969295787	5.62040086571715	1.02961940015126	1.62924052103078	0.407396577876868	3.01648006887157	5.28404601536784	5.35429591507168	170.666666666667
2011	2011	1	2	1	2	1	0	0	0	0	0	yes	1	1	19.4555613361791	2	no	0	69.6684575606992	5.3890717298165	0.0	1.56861595765027	-0.278259952263637	2.87052609353092	5.14770958485906	5.43851402356681	108.333333333333
2011	2011	1	2	1	2	1	0	0	0	0	0	yes	1	1	19.4555613361791	2	no	0	69.6684575606992	4.70048036579242	-0.693147180559945	1.70474809223843	-0.168391602062783	2.59863528458216	5.13284158393953	4.78305712989025	125.666666666667
2011	2011	1	2	2	1	1	0	0	0	0	0	no	1	0	22.9112602227024	2	no	0	77.6219337727622	5.24702407216049	-1.13943430554011	1.56861595765027	-0.0762333282307193	3.14261102262476	4.86674643441096	4.65695588231926	155.666666666667
2011	2011	1	2	2	1	1	0	0	0	0	0	no	1	0	22.9112602227024	2	no	0	77.6219337727622	5.06890420222023	-0.693147180559945	1.77495235091167	0.0234781271207637	2.78787726709977	5.00934743716962	4.74531684120639	177.333333333333
2011	2011	2	2	1	1	2	0	1	0	0	1	no	0	0	23.5255001090605	2	no	0	76.1536460679428	5.44673737166631	2.84490942817635	1.62924052103078	-0.388608030426522	2.93655168746572	5.30538530154582	4.43170922132829	126.666666666667
2011	2011	1	2	2	2	2	1	1	0	0	1	no	1	0	23.3103141011361	2	no	0	76.0357791373595	5.60947179518496	2.06812776248906	1.58923522457932	0.0709243729834609	2.45789253715745	5.37757208167051	5.39528528741807	143.666666666667
2011	2011	1	2	1	1	1	0	0	0	0	0	no	1	1	18.6246610647266	2	no	0	73.3672676143316	5.5834963087817	0.978326155060784	1.6094379124341	-0.24884607276224	2.19624743162099	5.30538530154582	4.05221966244692	158.666666666667
2011	2011	2	2	2	1	1	0	0	0	0	0	no	0	0	19.9237608400988	2	no	0	74.3625636572024	5.92958914338989	0.604315990304335	1.68639897123086	-0.293297786685866	3.165325700444	5.18736236329228	4.27228148664081	128.0
2011	2011	1	2	1	2	1	0	0	0	0	0	yes	1	1	16.9239957705121	1	no	0	80.8741036060301	5.19849703126583	-1.23787438477627	1.70474809223843	0.429702349971962	2.79983111404424	5.27419372582101	4.1953204795621	158.666666666667
2011	2011	1	2	2	2	1	1	0	0	0	0	yes	1	0	21.072255213079	2	yes	1	76.3414467461508	4.8283137373023	-0.186329598299084	1.48160456259863	-0.0403012947877381	2.51158103299266	5.18736236329228	4.62276450938171	166.0
2011	2011	1	2	2	2	1	1	0	0	0	0	yes	1	0	21.072255213079	2	yes	1	76.3414467461508	6.91869521902047	-0.356674960968631	1.70474809223843	-0.0403976101062929	2.63945724789342	5.07178970431841	4.50275519103174	150.666666666667
2011	2011	1	2	1	3	1	0	0	0	0	0	no	1	1	21.0960379349428	2	no	0	72.4554465526185	5.54517744447956	-0.328504027235606	1.45861506705646	-0.0403012947877381	3.09049003667745	5.02598622369667	4.84067699869711	125.333333333333
2011	2011	1	2	1	3	1	0	0	0	0	0	no	1	1	21.0960379349428	2	no	0	72.4554465526185	5.44673737166631	0.336472219591313	1.58923520511658	-0.012521249535415	2.75278591374547	5.25491808669936	5.08178907782761	146.0
2011	2011	1	2	1	1	1	0	0	0	0	0	no	1	1	23.1891426716297	2	no	0	68.0549655677603	5.41610040220442	-0.544727204216328	1.75785795043769	-0.457600889354551	2.47924561965353	5.09700746265818	4.03671543860948	114.0
2011	2011	1	2	1	1	1	0	0	0	0	0	no	1	1	23.1891426716297	2	no	0	68.0549655677603	4.70953020131233	-0.510825584029561	1.84054963339749	-0.199665438748831	2.51162390114439	5.16863953619699	5.05393205588358	131.0
2011	2011	2	2	2	1	2	0	0	0	0	0	no	0	0	23.5255001090605	2	yes	0	71.8245039893831	5.06259503302697	-1.13943430554011	1.6486585889076	-0.422509576039276	2.57966439845386	5.56434792720849	5.03688770091253	144.666666666667
2011	2011	2	2	2	1	2	0	0	0	0	0	no	0	0	23.5255001090605	2	yes	0	71.8245039893831	5.11799381241676	-0.916290716972993	1.79175946922805	-0.217784414535558	2.3109531884872	5.46833707877823	4.94037743217234	127.666666666667
2011	2011	1	2	1	2	2	0	0	0	0	0	no	1	0	21.0288240754509	2	yes	0	68.9648768457976	5.48479693349065	0.215111387307865	1.54756246813413	0.0603421821394689	2.50473948878082	5.1409451538678	4.45254335874903	103.0
2011	2011	1	2	2	2	2	1	0	0	0	0	no	1	1	23.1598428096279	2	no	0	86.0924584139572	4.98360662170834	2.27315628623186	1.68639897123086	0.0388360379123431	2.9124903681433	5.26424340200196	5.04261833994931	191.0
2011	2011	1	2	2	2	2	1	0	0	0	0	no	1	1	23.1598428096279	2	no	0	86.0924584139572	5.4971682252932	2.70805020110221	1.88706964903238	0.418204417573483	2.59863528458216	5.1795686605432	5.18108723282278	169.666666666667
2011	2011	1	2	2	1	1	0	0	0	0	0	yes	1	0	23.6200483438373	2	yes	1	78.196843709644	5.34710753071747	-0.653926504086445	1.6486585889076	0.0917584003557798	2.74916524350005	5.18736236329228	4.7606342859998	165.666666666667
2011	2011	1	2	2	2	1	0	0	0	0	0	no	0	0	21.5531382629474	2	no	0	78.2924067276414	5.38449506278909	0.0	1.66770685654578	-0.293297786685866	3.48871028674874	5.27221158167506	4.5873625735513	141.0
2011	2011	1	2	2	2	1	0	0	0	0	0	no	1	1	22.4349872205769	2	yes	0	74.3302130891172	5.4510384535657	-0.287682072451781	1.68639897123086	-0.0641119382478307	2.9498359389622	5.26023533590438	5.43079195896675	131.666666666667
2011	2011	1	2	2	2	1	1	0	0	0	0	no	1	1	22.6566370884194	2	no	0	82.12457177905	5.22035582507832	0.598836529908533	1.74046614137825	-0.234457300363574	2.82173595097904	5.23378421648979	4.28455160908478	188.666666666667
2011	2011	2	2	1	1	1	0	0	0	0	1	NA	0	0	22.7290522477377	2	yes	0	71.3270224592126	5.11198778835654	-0.967584038810053	1.66770685654578	-0.551126877183163	2.58178531789675	5.44989273341562	4.47295219177836	143.333333333333
2011	2011	2	2	1	1	1	0	0	0	0	1	NA	0	0	22.7290522477377	2	yes	0	71.3270224592126	4.26267987704132	0.262364227787706	1.77495235091167	-0.454735911471592	2.39099588161109	5.34545145349579	5.14047257278346	140.0
2011	2011	2	2	1	1	1	0	0	0	0	0	yes	0	0	19.7779969783616	2	yes	1	73.4291601321692	5.63121178182137	-0.356674960968631	1.82454926128736	-0.721752407442886	2.74016428661327	5.35225427730061	4.29667299874996	156.666666666667
2011	2011	2	2	1	1	1	0	0	0	0	0	yes	0	0	19.7779969783616	2	yes	1	73.4291601321692	4.65396035015752	1.98787437428241	1.87180217690159	-0.445862718214456	1.67187318937744	5.0170497158842	4.76058425807298	182.0
2011	2011	1	2	1	2	1	1	0	0	0	0	NA	1	1	18.932836411216	2	no	0	58.88915440252128	4.99043258677874	3.0296505175698	1.70474809223843	0.376859860780467	2.7527431119184	5.27617194884251	4.63142259280437	177.666666666667
2011	2011	1	2	1	2	1	0	0	0	0	0	no	1	1	26.4513005417835	2	yes	0	70.1090277052475	5.35658627467201	0.83724749976294	1.56861595765027	-0.206286429676339	2.37544889091016	5.4109377660195	4.39962092058583	120.0
2011	2011	1	2	1	2	1	0	0	0	0	0	no	1	1	26.4513005417835	2	yes	0	70.1090277052475	5.26785815906333	4.11577983049617	1.7227665977411	-0.0630311357802518	2.53409670197232	5.14191186023391	4.55061116323417	134.666666666667
2011	2011	1	2	2	2	2	0	0	0	0	0	no	1	1	19.7789315688743	2	yes	0	74.8306903918731	4.969813299576	1.63705305349151	1.62924052103078	-0.100925935996627	2.89095100023205	4.98188047155492	4.16829185913508	112.666666666667
2011	2011	1	2	1	1	1	0	0	0	0	0	no	1	1	20.3042622707359	2	yes	0	71.2876721000566	5.13579843705026	-0.10536054214878	1.48160456259863	0.0279069988824729	2.85935280872089	5.1409451538678	4.59633126503055	107.666666666667
2011	2011	1	2	2	1	1	0	0	0	0	0	NA	1	1	17.6156131156763	1	yes	0	74.8993197027205	5.06259503302697	0.0676586974944585	1.6486585889076	-0.113504682315174	3.11936837226293	5.16331743660783	4.35516914523715	115.333333333333
2011	2011	1	2	1	2	1	1	0	0	0	0	no	1	0	22.0142210085187	2	yes	0	81.4157421451645	4.70953020131233	1.09861228866811	1.70474809223843	-0.192493146683111	2.38064368757332	5.18303330393942	3.78985537145394	187.666666666667
2011	2011	1	2	1	2	1	1	0	0	0	0	no	1	0	22.0142210085187	2	yes	0	81.4157421451645	4.93447393313069	1.36097657758879	1.75785791755237	0.0033881422317567	3.27072903632547	5.09807554605194	4.868214995575	163.666666666667
2011	2011	2	2	1	1	1	0	0	0	0	0	no	0	0	20.6178739749009	2	no	0	71.5275991365625	5.04342511691925	-1.23787438477627	1.62924052103078	-0.324069437860081	2.43852146401511	5.32627879470198	4.91478491917779	148.666666666667
2011	2011	2	2	1	1	1	0	0	0	0	0	no	0	0	20.6178739749009	2	no	0	71.5275991365625	5.4249500174814	-0.693147180559945	1.79175946922805	-0.433571106672177	2.53409670197232	5.07420813533941	5.41117182705379	144.666666666667
2011	2011	1	2	1	2	1	0	0	0	0	0	no	1	1	19.041742106072	2	no	0	72.7707747285769	5.23644196282995	-1.34707368464639	1.58923522457932	-0.100925935996627	2.86415666976375	5.33749384290652	4.99582616605339	132.666666666667
2011	2011	1	2	1	2	1	0	0	0	0	0	no	1	1	19.041742106072	2	no	0	72.7707747285769	5.12989871492307	-1.60943789753294	1.70474809223843	-0.246317012527614	2.63945724789342	5.28079016212344	4.47290220739194	119.333333333333
2011	2011	1	2	1	2	1	1	0	0	0	1	no	1	0	18.8054761546562	2	yes	0	75.2317041377586	4.51085950651685	-0.478035793252077	1.56861595765027	-0.234457300363574	2.57966439845386	5.06090248340127	4.35516914523715	154.0
2011	2011	1	2	1	2	1	0	0	0	1	0	no	1	1	15.8072520775246	1	no	0	72.9851146792464	4.74493212836325	-0.162518901448531	1.56861595765027	0.0709243729834609	2.88939461218094	5.26823538899149	4.46279988340193	101.0
[truncated: 14,947 more rows]
